# Supplementary material for: Novel GxE effects and resilience: A case:control longitudinal study of psychosocial stress with war-affected youth
Source: PLoS One. 2022 Apr 4;17(4):e0266509. doi: 10.1371/journal.pone.0266509 (PMC8979449; doi:10.1371/journal.pone.0266509)
Supplement: S1 Table — (XLSX) [file pone.0266509.s001.xlsx]

## Sheet: Sheet1
S1 Table. Results of multilevel modeling to test effects of COMT, 5-HTTLPR, Trauma, and Resilience on six mental health and psychosocial stress outcomes. Results that remain significant after correction for multiple testing are shown in bold.
Tested effect	Outcome	p value	Beta	Std Error
Direct effects
COMT	PSS	0.46644	-0.138811	0.518457
COMT x Time	PSS	0.0455724	0.039805	0.0200199
5-HTTLPR	PSS	0.923128	0.258515	0.673392
5-HTTLPR x Time	PSS	0.49747	-0.018378	0.0272873
COMT	HDISTRESS	0.852785	-0.223603	1.46688
COMT x Time	HDISTRESS	0.400889	0.04153	0.04974
5-HTTLPR	HDISTRESS	0.964192	1.1068	1.89641
5-HTTLPR x Time	HDISTRESS	0.145068	-0.099288	0.068579
COMT	HINSECURITY	0.208816	1.57949	1.5226
COMT x Time	HINSECURITY	0.864986	0.00976	0.057778
5-HTTLPR	HINSECURITY	5.02 x 10-4	-6.7142	1.954
5-HTTLPR x Time	HINSECURITY	0.454985	0.059	0.079544
COMT	AYMH	0.893281	-0.056033	0.626532
COMT x Time	AYMH	0.935374	-0.001787	0.0221728
5-HTTLPR	AYMH	0.411279	-0.33961	0.823022
5-HTTLPR x Time	AYMH	0.36548	-0.027119	0.030181
COMT	SDQ	0.663416	0.054934	0.441673
COMT x Time	SDQ	0.474767	0.010647	0.0149775
5-HTTLPR	SDQ	0.901173	0.222522	0.586403
5-HTTLPR x Time	SDQ	0.461183	-0.015195	0.0207511
COMT	CRIES-8	0.606344	-0.997589	0.852032
COMT x Time	CRIES-8	0.0970762	0.065255	0.039547
5-HTTLPR	CRIES-8	0.216322	-0.383522	1.09954
5-HTTLPR x Time	CRIES-8	0.0678414	-0.097548	0.05372
Interactions with trauma
COMT x Trauma	PSS	0.570363	-0.076505	0.129999
COMT x Trauma x Time	PSS	0.847464	0.000963	0.0050475
5-HTTLPR x Trauma	PSS	0.512314	-0.020632	0.182311
5-HTTLPR x Trauma x Time	PSS	0.29448	-0.007403	0.007125
COMT x Trauma	HDISTRESS	0.0632852	-0.876957	0.366133
COMT x Trauma x Time	HDISTRESS	0.068637	0.022827	0.01263
5-HTTLPR x Trauma	HDISTRESS	0.381031	-0.2326	0.514017
5-HTTLPR x Trauma x Time	HDISTRESS	0.363922	-0.016081	0.017878
COMT x Trauma	HINSECURITY	0.579229	0.13745	0.381435
COMT x Trauma x Time	HINSECURITY	0.763609	0.00436	0.014625
5-HTTLPR x Trauma	HINSECURITY	0.495266	0.5927	0.528801
5-HTTLPR x Trauma x Time	HINSECURITY	0.250468	-0.02349	0.020612
COMT x Trauma	AYMH	0.434773	-0.081037	0.153693
COMT x Trauma x Time	AYMH	0.653098	-0.002479	0.0055609
5-HTTLPR x Trauma	AYMH	0.653856	-0.019846	0.216943
5-HTTLPR x Trauma x Time	AYMH	0.424666	-0.006208	0.007841
COMT x Trauma	SDQ	0.688279	0.029969	0.111157
COMT x Trauma x Time	SDQ	0.0910955	-0.006436	0.0038373
5-HTTLPR x Trauma	SDQ	0.474053	-0.098225	0.159112
5-HTTLPR x Trauma x Time	SDQ	0.907798	-0.000625	0.0054425
COMT x Trauma	CRIES-8	0.332173	0.236659	0.205202
COMT x Trauma x Time	CRIES-8	0.506506	-0.006148	0.009333
5-HTTLPR x Trauma	CRIES-8	0.324445	-0.393956	0.286935
5-HTTLPR x Trauma x Time	CRIES-8	0.260268	0.01453	0.013032
Interactions with resilience
COMT x Resilience	PSS	0.677775	-0.02829	0.068724
5-HTTLPR x Resilience	PSS	7.56 x 10-4	-0.29561	0.088457
COMT x Resilience	HDISTRESS	0.0653922	-0.340802	0.186558
5-HTTLPR x Resilience	HDISTRESS	0.783009	-0.064802	0.237282
COMT x Resilience	HINSECURITY	0.189498	-0.263711	0.202794
5-HTTLPR x Resilience	HINSECURITY	0.431469	-0.201935	0.259243
COMT x Resilience	AYMH	0.00398265	-0.226366	0.079182
5-HTTLPR x Resilience	AYMH	0.654287	-0.04528	0.102126
COMT x Resilience	SDQ	0.747451	0.017108	0.0536351
5-HTTLPR x Resilience	SDQ	0.988999	-0.000947	0.069428
COMT x Resilience	CRIES-8	6.23 x 10-4	-0.388571	0.114429
5-HTTLPR x Resilience	CRIES-8	0.0293779	0.317371	0.147167
