# Supplementary material for: Novel GxE effects and resilience: A case:control longitudinal study of psychosocial stress with war-affected youth
Source: PLoS One. 2022 Apr 4;17(4):e0266509. doi: 10.1371/journal.pone.0266509 (PMC8979449; doi:10.1371/journal.pone.0266509)
Supplement: S3 Table — (CSV) [file pone.0266509.s003.csv]

S3 Table. Demographic, psychosocial, and genetic data for each study participant. See S4 Table for codebook
ID	WAVE	COLWEEKC	TIMEPOINT	RCT_ARM	SITE_t1	GENDER_t1	AGE_WAVE	TECTOT	HINSECURITY	HDISTRESS	PSSTOT	AYMHTOT	SDQtot	prosoc	CRIESTOT	NewCYRM12	COMT Allele 1	COMT Allele 2	COMT Coded	HTTLPR Allele 1	HTTLPR Allele 2	HTTLPR Dosage	Siblings	Time in Jordan
1-m104	2	30.85714286	1	0	0	1	13	3	56.66666667	30.55555556	33	29	10	NA	11	51	A	A	1	LA	S	0.5	0	3.5
1-m134	2	30.85714286	1	0	0	1	12	7	50	19.44444444	26	26	10	9	0	47	A	G	1	LA	LA	1	0	2
1-m134	2	47	2	0	0	1	12	7	30	5.555555556	25	24	6	9	0	57	A	G	1	LA	LA	1	NA	NA
1-m138	2	29.85714286	1	0	0	1	15	8	86.66666667	58.33333333	37	33	19	9	16	52	A	G	1	LG	S	0	1	3
1-m138	2	40.14285714	2	1	0	1	15	8	76.66666667	41.66666667	27	25	16	9	20	60	A	G	1	LG	S	0	NA	NA
1-m141	2	30.85714286	1	0	0	2	12	18	83.33333333	61.11111111	29	39	7	10	0	54	G	G	0	LA	LA	1	0	3
1-m141	2	45.85714286	2	1	0	2	12	18	0	5.555555556	30	21	7	10	0	36	G	G	0	LA	LA	1	NA	NA
1-m18	2	30.85714286	1	0	0	2	18	9	50	8.333333333	6	21	3	10	5	60	A	G	1	LA	S	0.5	0	3.2
1-m18	2	45.85714286	2	1	0	2	18	9	86.66666667	8.333333333	16	24	6	10	0	60	A	G	1	LA	S	0.5	NA	NA
1-m18	2	75.42857143	3	1	0	2	18	9	63.33333333	2.777777778	9	21	4	10	11	57	A	G	1	LA	S	0.5	NA	NA
1-m195	2	29.85714286	1	0	0	1	18	8	66.66666667	30.55555556	23	34	13	NA	16	42	A	G	1	LA	S	0.5	0	2.6
1-m206	2	29.85714286	1	0	0	1	16	3	56.66666667	33.33333333	35	29	15	10	7	46	G	G	0	LA	S	0.5	0	2.5
1-m206	2	44	2	0	0	1	16	3	63.33333333	22.22222222	25	31	15	10	0	48	G	G	0	LA	S	0.5	NA	NA
1-m206	2	74.14285714	3	0	0	1	16	3	56.66666667	22.22222222	22	25	17	10	NA	44	G	G	0	LA	S	0.5	NA	NA
1-m213	2	30.85714286	1	0	0	2	11	6	43.33333333	33.33333333	20	28	7	10	16	58	A	G	1	LA	S	0.5	1	4.1
1-m226	2	30.57142857	1	0	0	1	16	6	56.66666667	55.55555556	34	40	15	4	6	44	A	G	1	S	S	0	0	2.3
1-m226	2	45.42857143	2	0	0	1	16	6	46.66666667	36.11111111	25	49	23	4	0	52	A	G	1	S	S	0	NA	NA
1-m226	2	75	3	0	0	1	16	6	53.33333333	58.33333333	20	55	25	4	36	47	A	G	1	S	S	0	NA	NA
1-m239	2	29.85714286	1	0	0	1	18	8	23.33333333	27.77777778	14	25	10	5	16	48	G	G	0	LA	S	0.5	0	2
1-m239	2	40.14285714	2	1	0	1	18	8	70	27.77777778	10	26	9	5	29	51	G	G	0	LA	S	0.5	NA	NA
1-m239	2	74	3	1	0	1	18	8	36.66666667	44.44444444	15	28	14	5	10	48	G	G	0	LA	S	0.5	NA	NA
1-m269	2	30.85714286	1	0	0	2	15	8	56.66666667	8.333333333	25	21	9	10	10	52	A	A	1	S	S	0	0	2.6
1-m269	2	46.85714286	2	0	0	2	15	8	63.33333333	2.777777778	22	23	5	10	0	54	A	A	1	S	S	0	NA	NA
1-m292	2	30.57142857	1	0	0	1	14	7	73.33333333	30.55555556	21	28	10	NA	17	56	A	A	1	LA	S	0.5	0	1.4
1-m293	2	31.42857143	1	0	0	1	13	2	16.66666667	8.333333333	32	24	7	10	13	44	G	G	0	LA	S	0.5	0	3
1-m293	2	44	2	0	0	1	13	2	36.66666667	8.333333333	28	24	5	10	0	47	G	G	0	LA	S	0.5	NA	NA
1-m294	2	31.85714286	1	0	0	2	12	4	60	47.22222222	30	43	15	7	18	48	G	G	0	LA	S	0.5	1	3
1-m294	2	45.85714286	2	1	0	2	12	4	76.66666667	22.22222222	31	38	17	7	24	41	G	G	0	LA	S	0.5	NA	NA
1-m302	2	31.85714286	1	0	0	2	14	9	73.33333333	83.33333333	28	47	17	10	25	49	G	G	0	LA	S	0.5	1	3
1-m305	2	30.85714286	1	0	0	1	13	8	63.33333333	44.44444444	26	42	7	NA	26	52	A	G	1	LA	LA	1	0	1.5
1-m329	2	30.57142857	1	0	0	1	13	4	20	2.777777778	26	21	5	10	0	49	A	G	1	LG	S	0	1	3
1-m329	2	44	2	0	0	1	13	4	23.33333333	2.777777778	17	21	6	10	0	52	A	G	1	LG	S	0	NA	NA
1-m341	2	30.85714286	1	0	0	2	19	7	63.33333333	27.77777778	35	34	20	6	19	36	A	A	1	LA	S	0.5	0	3
1-m341	2	45.85714286	2	1	0	2	19	7	53.33333333	41.66666667	34	32	18	6	0	40	A	A	1	LA	S	0.5	NA	NA
1-m348	2	30.57142857	1	0	0	1	16	8	56.66666667	63.88888889	30	35	19	7	13	48	A	G	1	LA	S	0.5	0	2.5
1-m348	2	44	2	0	0	1	16	8	63.33333333	52.77777778	26	34	13	7	15	54	A	G	1	LA	S	0.5	NA	NA
1-m348	2	75	3	0	0	1	16	8	76.66666667	38.88888889	14	37	13	7	NA	59	A	G	1	LA	S	0.5	NA	NA
1-m364	2	29.85714286	1	0	0	1	13	9	70	36.11111111	26	37	15	6	35	50	G	G	0	S	S	0	1	2.7
1-m364	2	40.57142857	2	1	0	1	13	9	86.66666667	22.22222222	20	26	16	6	0	47	G	G	0	S	S	0	NA	NA
1-m364	2	74.57142857	3	1	0	1	13	9	100	25	17	32	15	6	36	58	G	G	0	S	S	0	NA	NA
1-m366	2	29.85714286	1	0	0	1	16	8	53.33333333	30.55555556	19	27	7	9	22	52	G	G	0	LA	S	0.5	1	2.7
1-m366	2	42	2	1	0	1	16	8	36.66666667	27.77777778	15	24	5	9	13	59	G	G	0	LA	S	0.5	NA	NA
1-m366	2	74.57142857	3	1	0	1	16	8	60	8.333333333	19	30	13	9	15	47	G	G	0	LA	S	0.5	NA	NA
1-m382	2	31.85714286	1	0	0	2	12	2	76.66666667	22.22222222	27	23	15	9	0	48	A	G	1	LA	S	0.5	0	1.5
1-m382	2	47.85714286	2	1	0	2	12	2	93.33333333	2.777777778	26	23	7	9	0	60	A	G	1	LA	S	0.5	NA	NA
1-m382	2	75.14285714	3	1	0	2	12	2	66.66666667	13.88888889	10	22	7	9	30	60	A	G	1	LA	S	0.5	NA	NA
1-m400	2	30.85714286	1	0	0	1	14	0	90	77.77777778	41	35	10	NA	0	38	A	A	1	LA	LA	1	0	3
1-m408	2	30.85714286	1	0	0	2	13	4	40	8.333333333	28	31	9	10	22	41	A	A	1	LA	LA	1	0	2.6
1-m439	2	30.85714286	1	0	0	2	14	4	40	16.66666667	27	23	10	10	8	45	A	G	1	LA	S	0.5	0	3
1-m439	2	45.85714286	2	1	0	2	14	7	26.66666667	0	26	21	10	10	0	47	A	G	1	LA	S	0.5	NA	NA
1-m439	2	74.57142857	3	1	0	2	14	7	50	13.88888889	33	39	8	10	NA	52	A	G	1	LA	S	0.5	NA	NA
1-m449	2	30.85714286	1	0	0	2	12	6	43.33333333	66.66666667	22	24	4	10	28	54	G	G	0	LA	LA	1	1	4.1
1-m449	2	45.85714286	2	1	0	2	12	6	23.33333333	0	28	23	8	10	0	36	G	G	0	LA	LA	1	NA	NA
1-m452	2	30.85714286	1	0	0	2	13	1	80	25	27	28	7	7	7	53	A	A	1	LA	LA	1	0	4
1-m456	2	30.85714286	1	0	0	1	13	0	10	44.44444444	28	28	17	NA	0	34	G	G	0	LA	S	0.5	0	4
1-m465	2	42	2	1	0	NA	NA	0	86.66666667	25	32	38	11	NA	25	50	G	G	0	LA	LA	1	NA	NA
1-m481	2	45.85714286	2	1	0	2	12	2	53.33333333	27.77777778	23	27	7	7	10	45	A	G	1	S	S	0	NA	3.5
1-m485	2	30.85714286	1	0	0	2	13	4	86.66666667	33.33333333	25	37	21	6	22	57	A	G	1	LA	S	0.5	1	2.7
1-m485	2	NA	2	1	0	2	13	4	86.66666667	2.777777778	24	28	9	6	0	60	A	G	1	LA	S	0.5	NA	NA
1-m485	2	74.57142857	3	1	0	2	13	4	60	13.88888889	20	39	14	6	30	53	A	G	1	LA	S	0.5	NA	NA
1-m493	2	30.14285714	1	0	0	2	16	5	46.66666667	16.66666667	20	38	17	10	17	44	A	G	1	S	S	0	1	3
1-m495	2	30.85714286	1	0	0	2	11	5	40	0	23	30	10	9	18	53	G	G	0	XL	LG	NA	0	2.5
1-m497	2	30.85714286	1	0	0	2	18	10	70	61.11111111	38	43	17	5	36	33	G	G	0	LA	S	0.5	1	2.7
1-m497	2	45.85714286	2	1	0	2	18	10	63.33333333	41.66666667	30	44	19	5	16	35	G	G	0	LA	S	0.5	NA	NA
1-m497	2	74.57142857	3	1	0	2	18	10	66.66666667	58.33333333	35	49	23	5	32	50	G	G	0	LA	S	0.5	NA	NA
1-m499	2	30.14285714	1	0	0	2	12	2	36.66666667	36.11111111	29	31	19	8	17	47	A	A	1	LA	S	0.5	0	3
1-m499	2	45.85714286	2	0	0	2	12	2	43.33333333	19.44444444	29	31	12	8	10	54	A	A	1	LA	S	0.5	NA	NA
1-m499	2	75.14285714	3	0	0	2	12	2	40	55.55555556	26	31	10	8	16	47	A	A	1	LA	S	0.5	NA	NA
1-m511	2	30.14285714	1	0	0	2	14	4	70	25	30	28	19	10	27	49	G	G	0	LA	LG	0.5	0	3.5
1-m513	2	30.14285714	1	0	0	2	15	8	70	50	36	36	20	8	10	55	A	G	1	LA	LA	1	0	4
1-m522	2	30.14285714	1	0	0	2	12	5	76.66666667	77.77777778	47	52	25	8	34	46	A	A	1	S	S	0	0	3
1-m525	2	30.14285714	1	0	0	2	14	9	83.33333333	27.77777778	20	32	12	10	12	53	A	G	1	LG	S	0	1	4
1-m525	2	45.85714286	2	0	0	2	14	9	80	16.66666667	18	31	6	10	0	58	A	G	1	LG	S	0	NA	NA
1-m525	2	75.14285714	3	0	0	2	14	9	100	36.11111111	30	40	9	10	23	54	A	G	1	LG	S	0	NA	NA
1-m526	2	30.85714286	1	0	0	2	18	6	86.66666667	19.44444444	34	31	11	9	25	40	A	A	1	LA	S	0.5	0	2.3
1-m541	2	30.14285714	1	0	0	2	11	4	56.66666667	30.55555556	27	43	23	7	12	33	A	G	1	S	S	0	0	4
1-m542	2	30.85714286	1	0	0	2	19	4	46.66666667	27.77777778	26	32	9	10	13	41	A	G	1	LA	LA	1	1	3
1-m552	2	30.14285714	1	0	0	2	13	4	36.66666667	47.22222222	32	37	20	7	22	42	A	G	1	LA	LA	1	0	2.6
1-m568	2	30.14285714	1	0	0	2	12	2	23.33333333	16.66666667	24	26	13	6	4	46	A	G	1	-	-	NA	0	5
1-m571	2	30.14285714	1	0	0	2	12	11	66.66666667	27.77777778	22	25	10	10	23	54	A	G	1	S	S	0	1	3
1-m572	2	29.85714286	1	0	0	1	18	13	53.33333333	58.33333333	29	37	14	8	19	39	A	A	1	S	S	0	0	3
1-m572	2	42.28571429	2	0	0	1	18	13	56.66666667	38.88888889	24	33	11	8	31	47	A	A	1	S	S	0	NA	NA
1-m572	2	74.14285714	3	0	0	1	18	13	60	13.88888889	24	28	7	8	5	51	A	A	1	S	S	0	NA	NA
1-m586	2	29.85714286	1	0	0	1	16	8	66.66666667	30.55555556	22	34	13	5	14	50	G	G	0	LA	S	0.5	0	2.5
1-m586	2	40.14285714	2	1	0	1	16	8	50	30.55555556	19	31	12	5	22	49	G	G	0	LA	S	0.5	NA	NA
1-m586	2	74.14285714	3	1	0	1	16	8	56.66666667	30.55555556	19	35	15	5	22	47	G	G	0	LA	S	0.5	NA	NA
1-m589	2	30.57142857	1	0	0	1	19	10	46.66666667	36.11111111	20	31	12	NA	20	55	G	G	0	S	S	0	1	3
1-m590	2	30.85714286	1	0	0	2	15	4	46.66666667	41.66666667	32	30	9	7	22	50	A	G	1	S	S	0	1	3.2
1-m590	2	45.85714286	2	1	0	2	15	4	56.66666667	44.44444444	37	50	16	7	0	45	A	G	1	S	S	0	NA	NA
1-m590	2	75.14285714	3	1	0	2	15	4	46.66666667	38.88888889	31	46	10	7	24	46	A	G	1	S	S	0	NA	NA
1-m591	2	30.85714286	1	0	0	2	15	4	43.33333333	16.66666667	35	31	8	6	14	50	A	G	1	S	S	0	1	3.2
1-m591	2	46.85714286	2	0	0	2	15	4	60	19.44444444	30	31	12	6	0	48	A	G	1	S	S	0	NA	NA
1-m591	2	75.14285714	3	0	0	2	15	9	30	8.333333333	32	33	9	6	30	53	A	G	1	S	S	0	NA	NA
1-m593	2	30.57142857	1	0	0	1	19	14	80	44.44444444	22	28	9	NA	14	48	G	G	0	S	S	0	0	1.5
1-m594	2	30.85714286	1	0	0	2	19	7	30	69.44444444	39	48	16	10	24	39	A	G	1	S	S	0	0	3.2
1-m594	2	45.85714286	2	1	0	2	19	7	66.66666667	61.11111111	36	40	18	10	32	44	A	G	1	S	S	0	NA	NA
1-m594	2	75.14285714	3	1	0	2	19	7	80	52.77777778	39	45	16	10	40	45	A	G	1	S	S	0	NA	NA
1-m595	2	29.85714286	1	0	0	1	13	7	56.66666667	22.22222222	NA	26	14	10	8	53	A	G	1	LA	S	0.5	0	4
1-m595	2	40.14285714	2	1	0	1	13	7	63.33333333	30.55555556	NA	29	10	10	23	58	A	G	1	LA	S	0.5	NA	NA
1-m602	2	30.14285714	1	0	0	2	13	0	43.33333333	22.22222222	23	26	10	7	0	50	G	G	0	S	S	0	1	3
1-m602	2	NA	2	1	0	2	13	0	40	8.333333333	25	24	12	7	0	38	G	G	0	S	S	0	NA	NA
1-m602	2	74.57142857	3	1	0	2	13	0	80	5.555555556	18	26	12	7	0	53	G	G	0	S	S	0	NA	NA
1-m605	2	30.14285714	1	0	0	2	13	1	46.66666667	41.66666667	28	33	13	10	11	44	A	G	1	LA	S	0.5	1	3
1-m605	2	47.85714286	2	1	0	2	13	1	60	22.22222222	32	31	17	10	0	43	A	G	1	LA	S	0.5	NA	NA
1-m605	2	74.57142857	3	1	0	2	13	1	60	36.11111111	27	39	21	10	25	52	A	G	1	LA	S	0.5	NA	NA
1-m606	2	30.57142857	1	0	0	1	17	7	53.33333333	33.33333333	30	43	16	8	13	49	A	A	1	S	S	0	1	3
1-m606	2	42.28571429	2	1	0	1	17	7	53.33333333	30.55555556	19	37	9	8	0	53	A	A	1	S	S	0	NA	NA
1-m606	2	74.14285714	3	1	0	1	17	7	30	38.88888889	26	26	18	8	13	47	A	A	1	S	S	0	NA	NA
1-m609	2	30.57142857	1	0	0	1	16	7	33.33333333	22.22222222	24	27	11	8	5	48	G	G	0	LA	S	0.5	0	3.1
1-m609	2	45.42857143	2	0	0	1	16	7	20	16.66666667	25	26	15	8	13	49	G	G	0	LA	S	0.5	NA	NA
1-m618	2	30.85714286	1	0	0	1	16	4	30	19.44444444	23	31	13	9	9	52	A	A	1	LA	LA	1	0	3
1-m618	2	42	2	1	0	1	16	4	33.33333333	11.11111111	23	23	9	9	0	57	A	A	1	LA	LA	1	NA	NA
1-m618	2	75	3	1	0	1	16	4	36.66666667	2.777777778	24	27	5	9	12	52	A	A	1	LA	LA	1	NA	NA
1-m619	2	30.85714286	1	0	0	1	15	8	83.33333333	55.55555556	36	35	25	10	26	51	G	G	0	S	S	0	0	2.6
1-m619	2	45.42857143	2	1	0	1	15	8	63.33333333	38.88888889	25	25	13	10	16	58	G	G	0	S	S	0	NA	NA
1-m619	2	75	3	1	0	1	15	8	73.33333333	41.66666667	23	31	11	10	NA	57	G	G	0	S	S	0	NA	NA
1-m620	2	30.14285714	1	0	0	1	19	8	66.66666667	36.11111111	19	29	5	NA	25	47	A	A	1	LA	S	0.5	0	1.5
1-m653	2	30.85714286	1	0	0	2	16	4	83.33333333	33.33333333	23	29	12	7	0	44	A	G	1	LA	S	0.5	0	3
1-m653	2	45.85714286	2	1	0	2	16	4	83.33333333	8.333333333	12	26	6	7	0	52	A	G	1	LA	S	0.5	NA	NA
1-m667	2	32.85714286	1	0	0	1	17	7	33.33333333	36.11111111	24	35	12	NA	5	44	G	G	0	LA	S	0.5	0	4
1-m668	2	30.14285714	1	0	0	1	15	6	66.66666667	30.55555556	22	28	6	10	4	54	G	G	0	LA	S	0.5	0	3
1-m668	2	44	2	0	0	1	15	6	83.33333333	61.11111111	33	41	11	10	0	51	G	G	0	LA	S	0.5	NA	NA
1-m675	2	30.57142857	1	0	0	1	16	8	36.66666667	25	29	27	12	NA	17	40	A	A	1	S	S	0	0	2.5
1-m677	2	30.57142857	1	0	0	1	16	9	83.33333333	38.88888889	25	26	10	NA	13	55	A	A	1	S	S	0	0	2
1-m701	2	32.85714286	1	0	0	2	14	4	20	11.11111111	22	29	10	10	20	55	A	G	1	S	S	0	1	3
1-m703	2	32.85714286	1	0	0	2	14	2	60	50	37	33	21	8	0	43	A	G	1	LA	S	0.5	1	3
1-m727	2	31.85714286	1	0	0	1	12	6	36.66666667	11.11111111	28	29	10	8	13	45	A	G	1	S	S	0	1	2.5
1-m727	2	40.14285714	2	1	0	1	12	6	73.33333333	33.33333333	NA	43	17	8	33	48	A	G	1	S	S	0	NA	NA
1-m727	2	75.14285714	3	1	0	1	12	6	0	2.777777778	18	27	15	8	28	42	A	G	1	S	S	0	NA	NA
1-m731	2	31.85714286	1	0	0	2	13	5	83.33333333	52.77777778	30	34	14	10	14	59	A	G	1	S	S	0	1	2.5
1-m731	2	47.85714286	2	1	0	2	13	5	76.66666667	22.22222222	21	24	8	10	36	46	A	G	1	S	S	0	NA	NA
1-m731	2	75.14285714	3	1	0	2	13	5	76.66666667	13.88888889	27	32	3	10	20	58	A	G	1	S	S	0	NA	NA
1-m742	2	31.85714286	1	0	0	2	13	4	70	27.77777778	24	27	13	10	23	49	G	G	0	LA	LA	1	0	2.5
1-m742	2	46.85714286	2	0	0	2	13	4	16.66666667	19.44444444	31	25	14	10	0	45	G	G	0	LA	LA	1	NA	NA
1-m742	2	74.57142857	3	0	0	2	13	4	53.33333333	13.88888889	27	23	8	10	NA	51	G	G	0	LA	LA	1	NA	NA
1-m92	2	30.14285714	1	0	0	2	19	10	80	80.55555556	39	34	19	7	30	51	A	G	1	LG	S	0	0	4
2-m10	2	21.14285714	1	0	1	1	16	7	30	38.88888889	31	28	18	NA	19	51	A	G	1	S	S	0	0	3
2-m102	2	23.28571429	1	0	1	2	16	8	100	100	38	60	18	10	25	51	G	G	0	XL	S	NA	0	3.5
2-m102	2	36.85714286	2	0	1	2	16	8	80	44.44444444	28	33	16	10	36	NA	G	G	0	XL	S	NA	NA	NA
2-m102	2	71.57142857	3	0	1	2	16	8	63.33333333	61.11111111	35	47	20	10	30	45	G	G	0	XL	S	NA	NA	NA
2-m11	2	21.42857143	1	0	1	2	12	2	70	27.77777778	29	26	7	7	0	53	A	A	1	LA	LG	0.5	0	3.5
2-m113	2	21.42857143	1	0	1	2	12	1	50	33.33333333	27	38	3	9	11	49	A	A	1	LG	S	0	0	3
2-m113	2	47.57142857	2	1	1	2	12	1	56.66666667	22.22222222	24	31	13	9	32	49	A	A	1	LG	S	0	NA	NA
2-m113	2	71.57142857	3	1	1	2	12	1	46.66666667	22.22222222	25	32	13	9	NA	50	A	A	1	LG	S	0	NA	NA
2-m117	2	21.42857143	1	0	1	1	14	9	60	25	25	32	13	9	32	57	A	A	1	LA	LA	1	0	2.3
2-m117	2	38.57142857	2	1	1	1	14	9	86.66666667	44.44444444	26	25	13	9	36	53	A	A	1	LA	LA	1	NA	NA
2-m120	2	23.28571429	1	0	1	2	12	6	100	16.66666667	43	39	13	8	3	57	G	G	0	S	S	0	0	2
2-m120	2	36.85714286	2	0	1	2	12	6	73.33333333	47.22222222	30	36	11	8	30	54	G	G	0	S	S	0	NA	NA
2-m120	2	71.57142857	3	0	1	2	12	6	53.33333333	16.66666667	19	35	10	8	NA	40	G	G	0	S	S	0	NA	NA
2-m125	2	21.42857143	1	0	1	2	12	10	83.33333333	55.55555556	16	35	13	10	34	60	G	G	0	LA	LA	1	0	3.5
2-m125	2	47.57142857	2	0	1	2	12	10	66.66666667	33.33333333	25	32	24	10	24	46	G	G	0	LA	LA	1	NA	NA
2-m125	2	71.28571429	3	0	1	2	12	10	43.33333333	5.555555556	11	28	15	10	NA	54	G	G	0	LA	LA	1	NA	NA
2-m13	2	21	1	0	1	1	15	4	100	30.55555556	26	26	8	NA	40	52	A	G	1	LA	S	0.5	0	2.5
2-m130	2	21.57142857	1	0	1	2	12	1	100	0	19	28	4	8	0	38	G	G	0	LA	S	0.5	1	4
2-m130	2	47.57142857	2	0	1	2	12	1	73.33333333	30.55555556	27	31	10	8	16	44	G	G	0	LA	S	0.5	NA	NA
2-m130	2	71.28571429	3	0	1	2	12	1	80	25	10	21	2	8	NA	56	G	G	0	LA	S	0.5	NA	NA
2-m131	2	21.42857143	1	0	1	1	12	12	83.33333333	33.33333333	25	35	13	NA	26	58	A	A	1	LA	S	0.5	1	3
2-m133	2	21.57142857	1	0	1	1	13	5	40	36.11111111	27	33	12	NA	18	52	G	G	0	LA	S	0.5	1	4
2-m133	2	47.57142857	2	0	1	1	13	5	70	30.55555556	21	29	8	NA	8	54	G	G	0	LA	S	0.5	NA	NA
2-m136	2	21.42857143	1	0	1	2	15	11	70	63.88888889	42	52	22	9	33	39	A	A	1	S	S	0	1	4
2-m136	2	36.85714286	2	0	1	2	15	11	76.66666667	75	39	54	22	9	35	34	A	A	1	S	S	0	NA	NA
2-m136	2	71.57142857	3	0	1	2	15	11	60	75	39	53	21	9	34	51	A	A	1	S	S	0	NA	NA
2-m137	2	21.14285714	1	0	1	1	12	2	63.33333333	5.555555556	23	28	11	NA	0	55	A	G	1	LA	S	0.5	0	3
2-m14	2	21	1	0	1	1	15	8	53.33333333	36.11111111	38	29	15	NA	7	44	G	G	0	LA	S	0.5	0	3
2-m15	2	21.42857143	1	0	1	1	14	7	80	44.44444444	29	44	15	NA	34	57	A	G	1	LA	S	0.5	0	3
2-m153	2	31.28571429	1	0	1	1	14	5	86.66666667	36.11111111	24	24	8	NA	11	60	A	A	1	LA	S	0.5	0	2
2-m155	2	21.42857143	1	0	1	1	13	7	76.66666667	36.11111111	31	43	16	NA	26	52	A	A	1	LA	S	0.5	1	4
2-m159	2	21.14285714	1	0	1	1	15	2	56.66666667	30.55555556	31	33	13	NA	20	54	A	G	1	LA	LA	1	0	2
2-m16	2	23.28571429	1	0	1	1	16	9	96.66666667	83.33333333	29	48	16	NA	20	56	G	G	0	LA	S	0.5	0	4
2-m16	2	48.14285714	2	0	1	1	16	9	63.33333333	22.22222222	21	29	9	NA	24	57	G	G	0	LA	S	0.5	NA	NA
2-m162	2	23.28571429	1	0	1	1	17	11	70	66.66666667	31	31	15	10	28	48	A	G	1	LA	LA	1	0	2.5
2-m162	2	48.14285714	2	0	1	1	17	11	46.66666667	30.55555556	25	31	16	10	20	45	A	G	1	LA	LA	1	NA	NA
2-m162	2	71.28571429	3	0	1	1	17	11	50	55.55555556	27	35	14	10	28	49	A	G	1	LA	LA	1	NA	NA
2-m166	2	21.14285714	1	0	1	1	14	9	63.33333333	36.11111111	31	39	13	10	34	54	G	G	0	S	S	0	0	1
2-m166	2	48.14285714	2	0	1	1	14	9	70	25	24	29	11	10	26	48	G	G	0	S	S	0	NA	NA
2-m166	2	71.28571429	3	0	1	1	14	9	56.66666667	41.66666667	10	36	15	10	27	53	G	G	0	S	S	0	NA	NA
2-m175	2	21.28571429	1	0	1	2	13	3	100	16.66666667	16	25	10	9	17	58	A	G	1	S	S	0	1	3
2-m175	2	36.85714286	2	1	1	2	13	3	90	47.22222222	26	56	20	9	27	50	A	G	1	S	S	0	NA	NA
2-m175	2	72.14285714	3	1	1	2	13	3	73.33333333	72.22222222	41	61	18	9	38	39	A	G	1	S	S	0	NA	NA
2-m177	2	21	1	0	1	1	16	18	63.33333333	66.66666667	32	52	21	10	32	45	A	G	1	LA	S	0.5	0	3
2-m177	2	38.57142857	2	1	1	1	16	18	63.33333333	47.22222222	34	40	16	10	34	52	A	G	1	LA	S	0.5	NA	NA
2-m178	2	21.28571429	1	0	1	2	15	7	100	41.66666667	35	47	18	7	33	58	A	A	1	LA	LA	1	1	3
2-m178	2	72.14285714	3	1	1	2	15	7	73.33333333	61.11111111	50	48	20	7	36	48	A	A	1	LA	LA	1	NA	NA
2-m18	2	21.42857143	1	0	1	1	12	8	66.66666667	63.88888889	34	40	11	NA	11	52	A	G	1	LA	LA	1	1	3
2-m18	2	40.42857143	2	1	1	1	12	8	80	30.55555556	28	33	10	NA	10	53	A	G	1	LA	LA	1	NA	NA
2-m183	2	21.14285714	1	0	1	1	12	3	100	16.66666667	27	49	12	10	0	55	A	G	1	S	S	0	1	2.6
2-m183	2	47.57142857	2	0	1	1	12	3	66.66666667	19.44444444	16	24	5	10	4	54	A	G	1	S	S	0	NA	NA
2-m183	2	71.28571429	3	0	1	1	12	3	70	41.66666667	33	31	18	10	20	51	A	G	1	S	S	0	NA	NA
2-m184	2	21	1	0	1	1	12	3	100	5.555555556	20	21	3	10	12	54	A	G	1	S	S	0	0	2
2-m184	2	47.57142857	2	0	1	1	12	3	63.33333333	25	15	22	8	10	12	51	A	G	1	S	S	0	NA	NA
2-m184	2	71.28571429	3	0	1	1	12	3	76.66666667	30.55555556	17	21	4	10	10	48	A	G	1	S	S	0	NA	NA
2-m186	2	23.28571429	1	0	1	1	10	9	76.66666667	13.88888889	33	31	10	NA	34	54	G	G	0	LA	S	0.5	0	2.5
2-m187	2	21.28571429	1	0	1	1	13	2	100	5.555555556	26	21	2	10	2	NA	A	G	1	LA	S	0.5	1	3
2-m187	2	47.57142857	2	0	1	1	13	2	80	38.88888889	28	21	7	10	0	47	A	G	1	LA	S	0.5	NA	NA
2-m187	2	71.28571429	3	0	1	1	13	2	80	30.55555556	26	33	9	10	7	58	A	G	1	LA	S	0.5	NA	NA
2-m190	2	31.42857143	1	0	1	1	14	9	90	13.88888889	21	37	7	10	17	60	A	A	1	LA	LA	1	1	4
2-m190	2	41.14285714	2	0	1	1	14	9	76.66666667	16.66666667	13	40	14	10	20	53	A	A	1	LA	LA	1	NA	NA
2-m191	2	31.28571429	1	0	1	1	12	4	80	11.11111111	32	37	15	9	5	58	A	G	1	LA	S	0.5	1	4
2-m191	2	41.14285714	2	0	1	1	12	4	73.33333333	58.33333333	33	37	8	9	10	49	A	G	1	LA	S	0.5	NA	NA
2-m193	2	21.57142857	1	0	1	2	12	5	100	25	30	24	3	10	20	58	A	G	1	LA	LA	1	0	3
2-m193	2	47.57142857	2	0	1	2	12	5	76.66666667	22.22222222	19	25	5	10	8	54	A	G	1	LA	LA	1	NA	NA
2-m193	2	71.28571429	3	0	1	2	12	5	70	0	17	22	10	10	NA	54	A	G	1	LA	LA	1	NA	NA
2-m20	2	21.42857143	1	0	1	1	15	7	76.66666667	41.66666667	32	45	18	NA	14	54	G	G	0	LA	S	0.5	1	3
2-m211	2	30.85714286	1	0	1	1	13	4	86.66666667	52.77777778	37	42	18	NA	8	46	A	A	1	LA	S	0.5	0	1.5
2-m213	2	31.42857143	1	0	1	1	13	8	70	41.66666667	30	48	18	4	20	34	A	G	1	LA	S	0.5	1	1.5
2-m213	2	44.85714286	2	0	1	1	13	8	46.66666667	55.55555556	25	40	14	4	23	44	A	G	1	LA	S	0.5	NA	NA
2-m213	2	71.42857143	3	0	1	1	13	8	100	55.55555556	27	49	5	4	NA	42	A	G	1	LA	S	0.5	NA	NA
2-m215	2	31	1	0	1	1	12	7	90	0	38	45	17	10	11	55	A	A	1	LA	LA	1	0	4
2-m215	2	40.42857143	2	1	1	1	12	7	76.66666667	50	25	43	16	10	25	50	A	A	1	LA	LA	1	NA	NA
2-m215	2	71.42857143	3	1	1	1	12	7	80	27.77777778	51	53	22	10	36	48	A	A	1	LA	LA	1	NA	NA
2-m22	2	21.14285714	1	0	1	1	16	4	56.66666667	19.44444444	29	30	10	10	40	57	G	G	0	S	S	0	0	3
2-m22	2	38.57142857	2	1	1	1	16	4	46.66666667	44.44444444	25	28	16	10	17	48	G	G	0	S	S	0	NA	NA
2-m22	2	71.28571429	3	1	1	1	16	4	40	36.11111111	17	26	15	10	16	53	G	G	0	S	S	0	NA	NA
2-m220	2	31.28571429	1	0	1	2	12	5	86.66666667	0	30	43	14	10	1	57	G	G	0	S	S	0	0	2.5
2-m220	2	47.57142857	2	1	1	2	12	5	46.66666667	16.66666667	27	33	17	10	31	49	G	G	0	S	S	0	NA	NA
2-m220	2	72.14285714	3	1	1	2	12	5	96.66666667	19.44444444	15	31	14	10	NA	44	G	G	0	S	S	0	NA	NA
2-m224	2	30.85714286	1	0	1	1	13	9	53.33333333	16.66666667	17	32	14	8	3	47	G	G	0	S	S	0	0	1
2-m224	2	44.14285714	2	1	1	1	13	9	50	22.22222222	21	29	12	8	2	53	G	G	0	S	S	0	NA	NA
2-m224	2	71.42857143	3	1	1	1	13	9	20	13.88888889	16	28	10	8	0	52	G	G	0	S	S	0	NA	NA
2-m229	2	31	1	0	1	1	15	12	76.66666667	61.11111111	21	43	16	NA	30	55	G	G	0	LA	S	0.5	0	1
2-m245	2	24.57142857	1	0	1	2	13	14	86.66666667	55.55555556	28	49	19	8	29	60	G	G	0	S	S	0	0	3
2-m245	2	36.85714286	2	1	1	2	13	14	86.66666667	25	32	36	8	8	34	52	G	G	0	S	S	0	NA	NA
2-m245	2	71.57142857	3	1	1	2	13	14	70	47.22222222	43	48	17	8	40	54	G	G	0	S	S	0	NA	NA
2-m246	2	30.85714286	1	0	1	1	16	13	90	27.77777778	24	38	10	NA	25	56	A	G	1	LA	S	0.5	0	3
2-m26	2	21.14285714	1	0	1	1	16	9	70	27.77777778	25	42	11	9	29	43	A	G	1	S	S	0	0	3
2-m26	2	48.14285714	2	0	1	1	16	9	66.66666667	47.22222222	31	42	9	9	28	48	A	G	1	S	S	0	NA	NA
2-m26	2	72	3	0	1	1	16	9	80	66.66666667	28	39	8	9	21	52	A	G	1	S	S	0	NA	NA
2-m27	2	21	1	0	1	1	17	10	30	27.77777778	31	39	16	NA	6	51	G	G	0	LA	LA	1	1	2
2-m298	2	30.85714286	1	0	1	1	14	11	63.33333333	44.44444444	26	35	14	9	17	NA	G	G	0	LA	S	0.5	0	3
2-m298	2	47.57142857	2	0	1	1	14	11	86.66666667	27.77777778	19	24	9	9	14	53	G	G	0	LA	S	0.5	NA	NA
2-m298	2	71.42857143	3	0	1	1	14	11	80	63.88888889	28	53	23	9	NA	39	G	G	0	LA	S	0.5	NA	NA
2-m30	2	23.28571429	1	0	1	1	15	7	96.66666667	47.22222222	30	37	10	NA	19	48	A	G	1	LA	S	0.5	0	3
2-m312	2	31.42857143	1	0	1	1	14	10	60	41.66666667	29	32	23	NA	15	50	A	G	1	LA	S	0.5	0	1.5
2-m312	2	44.85714286	2	0	1	1	14	10	33.33333333	25	33	31	14	NA	32	44	A	G	1	LA	S	0.5	NA	NA
2-m320	2	31	1	0	1	1	11	6	83.33333333	8.333333333	19	25	13	9	0	53	A	A	1	LA	LA	1	0	5
2-m320	2	40.42857143	2	1	1	1	11	6	30	22.22222222	19	29	12	9	14	46	A	A	1	LA	LA	1	NA	NA
2-m320	2	72	3	1	1	1	11	6	56.66666667	19.44444444	26	24	8	9	NA	51	A	A	1	LA	LA	1	NA	NA
2-m350	2	31	1	0	1	1	12	1	76.66666667	50	NA	50	14	8	20	NA	A	G	1	LA	S	0.5	1	6
2-m350	2	40.42857143	2	1	1	1	12	1	40	30.55555556	19	28	8	8	25	38	A	G	1	LA	S	0.5	NA	NA
2-m350	2	71.42857143	3	1	1	1	12	1	50	2.777777778	23	25	5	8	NA	35	A	G	1	LA	S	0.5	NA	NA
2-m359	2	31	1	0	1	1	11	2	66.66666667	50	30	42	22	10	31	49	G	G	0	LA	LA	1	1	6
2-m359	2	40.42857143	2	1	1	1	11	2	53.33333333	38.88888889	NA	33	21	10	5	38	G	G	0	LA	LA	1	NA	NA
2-m359	2	71.42857143	3	1	1	1	11	2	73.33333333	41.66666667	29	39	14	10	NA	42	G	G	0	LA	LA	1	NA	NA
2-m37	2	21.28571429	1	0	1	1	15	7	100	100	32	41	10	NA	28	60	G	G	0	LA	S	0.5	1	2
2-m411	2	30.85714286	1	0	1	1	15	12	83.33333333	27.77777778	28	36	13	9	14	60	G	G	0	S	S	0	0	1.7
2-m411	2	44.14285714	2	1	1	1	15	12	73.33333333	38.88888889	27	36	11	9	28	NA	G	G	0	S	S	0	NA	NA
2-m411	2	71.42857143	3	1	1	1	15	12	70	25	29	34	12	9	NA	53	G	G	0	S	S	0	NA	NA
2-m431	2	32.42857143	1	0	1	1	11	3	100	0	31	50	11	NA	2	57	A	G	1	LG	S	0	0	3
2-m431	2	40.57142857	2	0	1	1	11	3	63.33333333	47.22222222	28	35	21	NA	36	52	A	G	1	LG	S	0	NA	NA
2-m432	2	32.42857143	1	0	1	1	14	7	66.66666667	41.66666667	35	40	17	NA	11	39	G	G	0	LA	S	0.5	0	3
2-m432	2	44.85714286	2	0	1	1	14	7	60	33.33333333	20	34	15	NA	20	39	G	G	0	LA	S	0.5	NA	NA
2-m447	2	32.42857143	1	0	1	1	16	7	83.33333333	36.11111111	25	23	9	NA	6	44	A	G	1	S	S	0	0	2
2-m447	2	44.85714286	2	0	1	1	16	7	83.33333333	50	26	26	8	NA	13	50	A	G	1	S	S	0	NA	NA
2-m449	2	32.42857143	1	0	1	1	12	5	86.66666667	0	19	26	4	10	7	60	A	G	1	LG	S	0	0	2
2-m449	2	40.57142857	2	0	1	1	12	5	60	50	29	40	23	10	15	39	A	G	1	LG	S	0	NA	NA
2-m449	2	72	3	0	1	1	12	5	76.66666667	5.555555556	21	22	3	10	10	54	A	G	1	LG	S	0	NA	NA
2-m453	2	32.42857143	1	0	1	1	17	7	40	58.33333333	32	44	10	NA	32	56	A	G	1	S	S	0	0	3
2-m46	2	23.28571429	1	0	1	1	18	12	56.66666667	41.66666667	28	41	16	7	30	55	A	G	1	LA	LA	1	0	3
2-m46	2	48.14285714	2	0	1	1	18	12	70	27.77777778	19	29	12	7	14	52	A	G	1	LA	LA	1	NA	NA
2-m46	2	71.28571429	3	0	1	1	18	12	63.33333333	19.44444444	23	32	15	7	NA	56	A	G	1	LA	LA	1	NA	NA
2-m48	2	23.28571429	1	0	1	2	14	6	100	66.66666667	36	40	21	10	13	50	A	G	1	LA	LA	1	0	4
2-m5	2	21.42857143	1	0	1	NA	12	5	73.33333333	61.11111111	30	37	15	8	27	47	A	G	1	LA	S	0.5	1	8
2-m5	2	36.85714286	2	0	1	NA	12	5	53.33333333	19.44444444	24	34	7	8	0	51	A	G	1	LA	S	0.5	NA	NA
2-m5	2	71.57142857	3	0	1	NA	12	5	96.66666667	8.333333333	21	27	7	8	0	57	A	G	1	LA	S	0.5	NA	NA
2-m53	2	31.42857143	1	0	1	2	15	6	96.66666667	0	22	28	12	8	3	53	A	G	1	S	S	0	0	3
2-m56	2	23.28571429	1	0	1	2	13	3	63.33333333	27.77777778	28	35	18	9	5	56	A	G	1	S	S	0	0	4
2-m56	2	36.85714286	2	0	1	2	13	3	46.66666667	25	27	27	19	9	36	52	A	G	1	S	S	0	NA	NA
2-m56	2	71.57142857	3	0	1	2	13	3	53.33333333	11.11111111	13	25	11	9	28	53	A	G	1	S	S	0	NA	NA
2-m61	2	21.42857143	1	0	1	2	12	8	86.66666667	100	33	55	14	10	36	56	G	G	0	S	S	0	1	2.5
2-m61	2	36.85714286	2	0	1	2	12	8	93.33333333	83.33333333	24	50	17	10	38	53	G	G	0	S	S	0	NA	NA
2-m61	2	71.57142857	3	0	1	2	12	8	100	58.33333333	35	35	10	10	29	55	G	G	0	S	S	0	NA	NA
2-m62	2	23.28571429	1	0	1	2	15	9	86.66666667	91.66666667	28	51	18	10	0	60	A	G	1	LA	S	0.5	1	2.5
2-m62	2	36.85714286	2	1	1	2	15	9	70	52.77777778	39	47	17	10	30	45	A	G	1	LA	S	0.5	NA	NA
2-m62	2	71.57142857	3	1	1	2	15	9	73.33333333	50	36	34	13	10	32	48	A	G	1	LA	S	0.5	NA	NA
2-m69	2	23.28571429	1	0	1	1	15	12	66.66666667	61.11111111	37	48	14	NA	40	45	A	G	1	LA	S	0.5	0	2
2-m70	2	21.57142857	1	0	1	1	13	3	100	16.66666667	22	31	9	10	5	56	A	G	1	S	S	0	0	1.5
2-m70	2	48.14285714	2	0	1	1	13	3	63.33333333	11.11111111	16	25	20	10	15	52	A	G	1	S	S	0	NA	NA
2-m70	2	72.14285714	3	0	1	1	13	3	43.33333333	5.555555556	16	26	10	10	NA	58	A	G	1	S	S	0	NA	NA
2-m73	2	21.14285714	1	0	1	1	13	5	43.33333333	61.11111111	31	41	22	NA	12	36	G	G	0	LA	LA	1	0	2
2-m8	2	21.42857143	1	0	1	NA	12	2	60	25	29	27	10	9	0	50	A	G	1	LA	S	0.5	1	8
2-m8	2	36.85714286	2	0	1	NA	12	2	30	13.88888889	14	28	5	9	0	49	A	G	1	LA	S	0.5	NA	NA
2-m8	2	71.57142857	3	0	1	NA	12	2	20	16.66666667	18	27	12	9	16	51	A	G	1	LA	S	0.5	NA	NA
2-m83	2	21.42857143	1	0	1	2	15	0	86.66666667	58.33333333	28	46	13	9	0	53	A	G	1	LA	S	0.5	0	3
2-m83	2	48.14285714	2	1	1	2	15	0	50	44.44444444	24	39	12	9	28	44	A	G	1	LA	S	0.5	NA	NA
2-m85	2	21	1	0	1	1	14	3	90	55.55555556	26	22	10	10	23	52	G	G	0	S	S	0	0	2
2-m85	2	38.57142857	2	1	1	1	14	3	73.33333333	19.44444444	16	32	8	10	34	59	G	G	0	S	S	0	NA	NA
2-m85	2	71.42857143	3	1	1	1	14	3	83.33333333	25	22	25	9	10	NA	53	G	G	0	S	S	0	NA	NA
2-m87	2	21.42857143	1	0	1	1	12	3	16.66666667	19.44444444	20	27	17	NA	0	45	G	G	0	LA	LG	0.5	0	2.7
2-m88	2	21.42857143	1	0	1	1	14	4	53.33333333	47.22222222	29	40	9	7	21	46	A	G	1	LA	S	0.5	0	1.5
2-m88	2	48.14285714	2	0	1	1	14	4	36.66666667	22.22222222	28	28	11	7	20	45	A	G	1	LA	S	0.5	NA	NA
2-m88	2	71.28571429	3	0	1	1	14	4	86.66666667	38.88888889	28	25	6	7	15	51	A	G	1	LA	S	0.5	NA	NA
2-m90	2	23.28571429	1	0	1	1	18	12	93.33333333	0	28	33	13	NA	27	28	A	G	1	-	-	NA	0	2.5
2-m92	2	21.28571429	1	0	1	1	13	9	60	75	28	63	22	NA	36	50	A	A	1	LA	LA	1	1	3
2-m98	2	23.28571429	1	0	1	1	13	6	36.66666667	11.11111111	17	31	19	NA	30	53	A	A	1	LA	LA	1	0	3.5
4-314	2	29.28571429	1	0	2	1	14	6	70	25	31	46	17	NA	36	56	A	G	1	LA	LA	1	0	2
4-314	2	41	2	0	2	1	14	6	53.33333333	33.33333333	23	24	14	NA	30	44	A	G	1	LA	LA	1	NA	NA
4-413	2	22.42857143	1	0	2	1	13	6	63.33333333	44.44444444	27	28	22	NA	16	40	A	G	1	LA	S	0.5	1	4
4-529	2	23.28571429	1	0	2	1	12	11	33.33333333	27.77777778	26	39	24	4	13	33	A	A	1	LA	LA	1	0	4
4-529	2	41.28571429	2	0	2	1	12	11	56.66666667	52.77777778	32	48	23	4	28	33	A	A	1	LA	LA	1	NA	NA
4-541	2	22.42857143	1	0	2	1	15	13	93.33333333	63.88888889	28	46	23	9	4	49	A	G	1	LG	S	0	0	3
4-541	2	41.28571429	2	0	2	1	15	13	76.66666667	72.22222222	44	46	20	9	19	42	A	G	1	LG	S	0	NA	NA
4-541	2	68.57142857	3	0	2	1	15	13	86.66666667	58.33333333	28	41	19	9	16	48	A	G	1	LG	S	0	NA	NA
4-549	2	23.28571429	1	0	2	1	16	11	90	47.22222222	31	35	14	9	8	45	A	A	1	LA	LA	1	0	3
4-549	2	41.28571429	2	0	2	1	16	11	76.66666667	66.66666667	30	52	22	9	27	46	A	A	1	LA	LA	1	NA	NA
4-553	2	22.42857143	1	0	2	1	17	5	56.66666667	41.66666667	27	39	20	6	18	34	A	G	1	LG	LG	0	0	2.8
4-553	2	37.42857143	2	1	2	1	17	5	76.66666667	50	25	31	19	6	35	42	A	G	1	LG	LG	0	NA	NA
4-553	2	69.14285714	3	1	2	1	17	5	43.33333333	33.33333333	29	28	12	6	NA	40	A	G	1	LG	LG	0	NA	NA
Apr-58	2	NA	1	0	2	1	16	6	63.33333333	41.66666667	32	48	23	NA	40	45	A	G	1	LA	S	0.5	NA	NA
4-599	2	23.28571429	1	0	2	2	16	6	83.33333333	36.11111111	33	28	13	10	19	55	A	G	1	LA	LA	1	1	3.4
4-599	2	36.85714286	2	0	2	2	16	6	36.66666667	41.66666667	31	36	12	10	31	52	A	G	1	LA	LA	1	NA	NA
4-599	2	68.28571429	3	0	2	2	16	6	73.33333333	36.11111111	16	24	14	10	11	50	A	G	1	LA	LA	1	NA	NA
4-600	2	27.85714286	1	0	2	2	17	5	90	41.66666667	32	35	13	10	21	55	A	G	1	LA	LA	1	0	3.5
4-621	2	27.85714286	1	0	2	2	13	2	70	38.88888889	33	29	14	9	15	36	A	A	1	LA	S	0.5	0	3.1
4-621	2	41.85714286	2	1	2	2	13	2	63.33333333	30.55555556	28	38	17	9	16	41	A	A	1	LA	S	0.5	NA	NA
4-621	2	68.28571429	3	1	2	2	13	2	36.66666667	38.88888889	29	21	13	9	15	40	A	A	1	LA	S	0.5	NA	NA
4-624	2	28.85714286	1	0	2	2	15	7	60	52.77777778	30	36	16	7	21	53	A	G	1	S	S	0	1	2.5
4-625	2	28.85714286	1	0	2	2	15	8	70	55.55555556	33	45	17	10	20	46	A	G	1	S	S	0	1	2.5
4-674	2	23.42857143	1	0	2	2	15	5	93.33333333	25	31	41	20	8	30	50	A	G	1	LA	S	0.5	1	2
4-675	2	23.42857143	1	0	2	2	15	5	50	63.88888889	27	38	20	9	13	42	A	G	1	LA	S	0.5	0	3
4-675	2	36.85714286	2	0	2	2	15	5	93.33333333	61.11111111	33	51	21	9	28	48	A	G	1	LA	S	0.5	NA	NA
4-675	2	68.14285714	3	0	2	2	15	5	86.66666667	38.88888889	27	41	13	9	NA	48	A	G	1	LA	S	0.5	NA	NA
4-677	2	23.42857143	1	0	2	2	15	11	70	83.33333333	36	58	21	9	28	36	A	A	1	LA	S	0.5	1	3
4-678	2	23.42857143	1	0	2	2	15	8	83.33333333	50	18	28	9	10	36	58	A	G	1	LA	S	0.5	0	3
4-678	2	36.85714286	2	1	2	2	15	8	46.66666667	25	22	40	14	10	25	NA	A	G	1	LA	S	0.5	NA	NA
4-678	2	68.28571429	3	1	2	2	15	8	36.66666667	30.55555556	25	31	12	10	22	50	A	G	1	LA	S	0.5	NA	NA
4-679	2	23.42857143	1	0	2	2	15	11	86.66666667	69.44444444	24	38	15	8	20	50	A	G	1	LA	LA	1	0	3.5
4-679	2	36.85714286	2	0	2	2	15	11	93.33333333	58.33333333	27	37	14	8	28	57	A	G	1	LA	LA	1	NA	NA
4-679	2	68.14285714	3	0	2	2	15	11	46.66666667	19.44444444	16	30	7	8	20	55	A	G	1	LA	LA	1	NA	NA
4-681	2	23.42857143	1	0	2	2	16	8	86.66666667	44.44444444	29	33	12	8	23	51	A	A	1	LA	S	0.5	1	2
4-683	2	24.85714286	1	0	2	2	13	4	90	36.11111111	27	47	16	7	26	57	G	G	0	S	S	0	0	1.5
4-683	2	37.14285714	2	1	2	2	13	4	93.33333333	27.77777778	24	27	7	7	30	58	G	G	0	S	S	0	NA	NA
4-684	2	23.85714286	1	0	2	2	14	8	46.66666667	75	42	41	16	6	10	32	A	G	1	LA	LA	1	1	2
4-684	2	40.57142857	2	0	2	2	14	8	86.66666667	72.22222222	36	47	15	6	31	29	A	G	1	LA	LA	1	NA	NA
4-685	2	23.85714286	1	0	2	2	13	8	66.66666667	86.11111111	38	51	18	4	27	33	A	A	1	LA	LA	1	1	2
4-685	2	40.57142857	2	0	2	2	13	8	80	94.44444444	54	59	29	4	34	39	A	A	1	LA	LA	1	NA	NA
4-699	2	23.28571429	1	0	2	2	14	9	93.33333333	33.33333333	26	30	27	8	12	48	A	G	1	S	S	0	0	3
4-699	2	37.14285714	2	0	2	2	14	9	93.33333333	41.66666667	26	27	3	8	28	59	A	G	1	S	S	0	NA	NA
4-709	2	24.85714286	1	0	2	2	13	2	46.66666667	25	18	36	16	7	0	39	A	G	1	LA	S	0.5	0	1.6
4-709	2	37.14285714	2	0	2	2	13	2	76.66666667	52.77777778	30	58	22	7	21	41	A	G	1	LA	S	0.5	NA	NA
4-721	2	27.85714286	1	0	2	2	12	4	70	83.33333333	29	32	28	10	3	54	A	A	1	S	S	0	1	3
4-721	2	41.85714286	2	1	2	2	12	4	73.33333333	55.55555556	27	32	22	10	15	41	A	A	1	S	S	0	NA	NA
4-721	2	68.14285714	3	1	2	2	12	4	36.66666667	16.66666667	19	29	8	10	NA	59	A	A	1	S	S	0	NA	NA
4-733	2	27.85714286	1	0	2	2	12	7	86.66666667	61.11111111	24	44	25	10	31	58	G	G	0	LA	S	0.5	0	4
4-733	2	41.85714286	2	1	2	2	12	7	86.66666667	36.11111111	24	31	18	10	35	53	G	G	0	LA	S	0.5	NA	NA
4-733	2	69.57142857	3	1	2	2	12	7	70	33.33333333	15	23	8	10	NA	54	G	G	0	LA	S	0.5	NA	NA
4-734	2	22.42857143	1	0	2	1	12	7	46.66666667	30.55555556	29	37	23	NA	12	49	A	A	1	LA	S	0.5	1	4
4-737	2	27.85714286	1	0	2	2	16	1	83.33333333	13.88888889	30	36	20	7	0	51	A	G	1	S	S	0	0	4
4-739	2	27.85714286	1	0	2	2	16	6	70	38.88888889	30	36	10	9	23	55	G	G	0	LA	LA	1	1	3
4-739	2	41.85714286	2	1	2	2	16	6	66.66666667	47.22222222	22	26	10	9	30	54	G	G	0	LA	LA	1	NA	NA
4-756	2	28.85714286	1	0	2	2	17	10	83.33333333	16.66666667	28	34	10	10	28	49	A	A	1	LA	LA	1	0	2.5
4-764	2	23.85714286	1	0	2	2	17	6	73.33333333	52.77777778	28	42	23	7	30	55	G	G	0	LA	S	0.5	0	3
4-774	2	23.85714286	1	0	2	2	14	7	93.33333333	61.11111111	28	38	13	4	18	38	A	A	1	LA	S	0.5	0	2.5
4-774	2	40.85714286	2	0	2	2	14	7	100	30.55555556	23	21	4	4	32	55	A	A	1	LA	S	0.5	NA	NA
4-774	2	69.42857143	3	0	2	2	14	7	73.33333333	19.44444444	10	25	7	4	24	58	A	A	1	LA	S	0.5	NA	NA
4-787	2	27.85714286	1	0	2	2	13	4	80	30.55555556	31	41	21	7	29	46	A	G	1	S	S	0	1	3
4-787	2	41.85714286	2	1	2	2	13	4	86.66666667	44.44444444	29	35	15	7	34	50	A	G	1	S	S	0	NA	NA
4-787	2	68.14285714	3	1	2	2	13	4	70	36.11111111	25	28	14	7	NA	56	A	G	1	S	S	0	NA	NA
4-792	2	27.85714286	1	0	2	2	18	11	50	38.88888889	38	53	25	8	36	35	G	G	0	LA	LA	1	0	2.5
4-792	2	41.85714286	2	0	2	2	18	11	63.33333333	61.11111111	31	52	14	8	36	49	G	G	0	LA	LA	1	NA	NA
4-802	2	23.85714286	1	0	2	2	13	9	86.66666667	50	20	32	12	10	14	48	A	A	1	S	S	0	0	4
4-802	2	36.85714286	2	0	2	2	13	9	80	41.66666667	35	46	15	10	13	52	A	A	1	S	S	0	NA	NA
4-802	2	68.28571429	3	0	2	2	13	9	76.66666667	16.66666667	21	27	13	10	NA	56	A	A	1	S	S	0	NA	NA
4-803	2	27.85714286	1	0	2	2	14	5	86.66666667	13.88888889	23	24	11	10	24	55	A	A	1	S	S	0	0	3
4-803	2	42.14285714	2	0	2	2	14	5	80	30.55555556	24	22	8	10	22	50	A	A	1	S	S	0	NA	NA
4-803	2	68.28571429	3	0	2	2	14	5	83.33333333	27.77777778	26	24	13	10	21	54	A	A	1	S	S	0	NA	NA
4-804	2	22.42857143	1	0	2	1	14	3	30	41.66666667	26	29	17	3	16	42	G	G	0	LA	LG	0.5	1	4
4-804	2	41.28571429	2	0	2	1	14	3	86.66666667	30.55555556	24	24	8	3	0	49	G	G	0	LA	LG	0.5	NA	NA
4-806	2	22.42857143	1	0	2	1	12	2	56.66666667	11.11111111	27	25	8	9	9	49	A	G	1	LA	S	0.5	1	4
4-806	2	41.28571429	2	0	2	1	12	2	93.33333333	33.33333333	22	39	22	9	16	50	A	G	1	LA	S	0.5	NA	NA
4-m128	2	26.85714286	1	0	2	2	11	6	50	8.333333333	24	38	8	8	16	55	G	G	0	S	S	0	1	3
4-m128	2	37.14285714	2	1	2	2	11	6	46.66666667	52.77777778	39	33	13	8	25	48	G	G	0	S	S	0	NA	NA
4-m129	2	26.85714286	1	0	2	2	14	10	40	11.11111111	28	30	12	9	26	55	G	G	0	S	S	0	1	3
4-m129	2	36.85714286	2	1	2	2	14	10	83.33333333	25	24	21	10	9	24	59	G	G	0	S	S	0	NA	NA
4-m130	2	26.85714286	1	0	2	2	16	8	80	88.88888889	38	59	25	6	40	37	A	G	1	LA	LA	1	1	4
4-m130	2	36.85714286	2	0	2	2	16	8	80	58.33333333	34	57	26	6	20	41	A	G	1	LA	LA	1	NA	NA
4-m130	2	68.14285714	3	0	2	2	16	8	63.33333333	50	44	43	18	6	25	35	A	G	1	LA	LA	1	NA	NA
4-m131	2	26.85714286	1	0	2	2	15	11	93.33333333	30.55555556	30	35	19	5	26	40	A	G	1	LA	S	0.5	1	4
4-m131	2	37.14285714	2	1	2	2	15	11	80	44.44444444	23	39	22	5	26	48	A	G	1	LA	S	0.5	NA	NA
4-m131	2	68.14285714	3	1	2	2	15	11	80	47.22222222	31	33	26	5	28	44	A	G	1	LA	S	0.5	NA	NA
4-m142	2	26.85714286	1	0	2	2	14	5	86.66666667	88.88888889	39	61	22	7	35	51	G	G	0	LA	LA	1	1	3
4-m142	2	36.85714286	2	1	2	2	14	5	76.66666667	63.88888889	22	34	12	7	0	52	G	G	0	LA	LA	1	NA	NA
4-m177	2	26.85714286	1	0	2	2	13	8	83.33333333	11.11111111	24	39	24	9	8	55	A	G	1	LA	S	0.5	0	3
4-m20	2	23.14285714	1	0	2	1	12	4	36.66666667	77.77777778	19	21	11	NA	15	58	A	A	1	LA	S	0.5	1	2.5
4-m20	2	41.28571429	2	0	2	1	12	4	86.66666667	55.55555556	22	30	16	NA	30	52	A	A	1	LA	S	0.5	NA	NA
4-m21	2	26.85714286	1	0	2	2	17	4	100	38.88888889	25	26	17	8	26	57	G	G	0	LA	S	0.5	0	3
4-m217	2	26.28571429	1	0	2	1	15	5	66.66666667	16.66666667	26	23	13	10	5	56	A	G	1	S	S	0	0	3
4-m217	2	41.28571429	2	1	2	1	15	5	26.66666667	0	16	27	5	10	0	50	A	G	1	S	S	0	NA	NA
4-m217	2	68.14285714	3	1	2	1	15	5	60	19.44444444	21	21	2	10	NA	58	A	G	1	S	S	0	NA	NA
4-m22	2	27.85714286	1	0	2	2	13	6	63.33333333	38.88888889	32	34	16	8	23	NA	A	A	1	LA	LG	0.5	0	3.5
4-m22	2	42.14285714	2	0	2	2	13	6	80	30.55555556	32	33	15	8	30	49	A	A	1	LA	LG	0.5	NA	NA
4-m22	2	70.42857143	3	0	2	2	13	6	66.66666667	22.22222222	27	36	11	8	23	54	A	A	1	LA	LG	0.5	NA	NA
4-m226	2	26.28571429	1	0	2	1	17	7	90	55.55555556	31	32	11	NA	23	38	A	G	1	S	S	0	0	3
4-m227	2	26.28571429	1	0	2	1	17	6	66.66666667	41.66666667	21	32	15	9	7	58	G	G	0	LA	S	0.5	0	2.2
4-m227	2	41.28571429	2	0	2	1	17	6	83.33333333	88.88888889	33	45	17	9	24	48	G	G	0	LA	S	0.5	NA	NA
4-m227	2	68.14285714	3	0	2	1	17	6	46.66666667	63.88888889	12	46	13	9	17	45	G	G	0	LA	S	0.5	NA	NA
4-m23	2	26.85714286	1	0	2	2	17	7	100	66.66666667	24	47	15	10	21	56	A	G	1	LA	S	0.5	1	3
4-m258	2	28.85714286	1	0	2	2	15	6	50	36.11111111	30	30	15	7	32	44	G	G	0	LA	LA	1	0	4
4-m258	2	42.14285714	2	0	2	2	15	6	56.66666667	38.88888889	26	46	21	7	34	52	G	G	0	LA	LA	1	NA	NA
4-m258	2	68.28571429	3	0	2	2	15	6	53.33333333	13.88888889	18	30	10	7	28	54	G	G	0	LA	LA	1	NA	NA
4-m276	2	29.28571429	1	0	2	1	13	4	43.33333333	16.66666667	28	26	19	6	34	56	A	G	1	S	S	0	0	2.1
4-m276	2	41	2	0	2	1	13	4	93.33333333	47.22222222	24	29	15	6	28	53	A	G	1	S	S	0	NA	NA
4-m276	2	68.57142857	3	0	2	1	13	4	76.66666667	36.11111111	16	27	13	6	NA	53	A	G	1	S	S	0	NA	NA
4-m346	2	29.57142857	1	0	2	1	13	2	66.66666667	22.22222222	27	22	14	NA	30	54	A	A	1	LA	LA	1	0	3
4-m346	2	41	2	0	2	1	13	2	66.66666667	33.33333333	19	30	5	NA	36	55	A	A	1	LA	LA	1	NA	NA
4-m374	2	29.57142857	1	0	2	1	12	6	53.33333333	11.11111111	31	29	15	9	40	55	A	G	1	LA	XS	0.5	0	2
4-m374	2	37.57142857	2	1	2	1	12	6	63.33333333	16.66666667	25	24	7	9	25	51	A	G	1	LA	XS	0.5	NA	NA
4-m395	2	28.85714286	1	0	2	2	14	1	76.66666667	25	25	49	18	8	32	58	A	G	1	LA	S	0.5	1	5
4-m395	2	42.14285714	2	0	2	2	14	1	93.33333333	41.66666667	24	34	16	8	34	58	A	G	1	LA	S	0.5	NA	NA
4-m399	2	29.28571429	1	0	2	1	14	9	56.66666667	58.33333333	29	28	6	NA	22	56	A	G	1	LA	LA	1	0	3.1
4-m406	2	29.28571429	1	0	2	1	15	7	80	30.55555556	34	27	11	9	21	51	G	G	0	LA	LA	1	0	2.7
4-m406	2	41	2	0	2	1	15	7	66.66666667	55.55555556	43	40	7	9	30	45	G	G	0	LA	LA	1	NA	NA
4-m422	2	29.28571429	1	0	2	1	15	8	83.33333333	83.33333333	29	38	10	NA	24	53	A	A	1	LA	S	0.5	0	3
4-m422	2	41	2	0	2	1	15	8	83.33333333	72.22222222	26	37	15	NA	20	55	A	A	1	LA	S	0.5	NA	NA
4-m423	2	29.57142857	1	0	2	1	12	6	83.33333333	66.66666667	25	30	14	7	22	44	A	G	1	LA	LG	0.5	0	2
4-m423	2	37.57142857	2	1	2	1	12	6	73.33333333	41.66666667	30	34	24	7	32	38	A	G	1	LA	LG	0.5	NA	NA
4-m423	2	69.14285714	3	1	2	1	12	6	70	50	28	30	13	7	NA	46	A	G	1	LA	LG	0.5	NA	NA
4-m424	2	29.28571429	1	0	2	1	12	6	93.33333333	30.55555556	24	34	17	NA	0	56	A	A	1	LA	S	0.5	0	3
4-m431	2	29.85714286	1	0	2	1	12	4	93.33333333	38.88888889	22	28	8	10	20	57	G	G	0	LA	S	0.5	0	3
4-m431	2	41.42857143	2	0	2	1	12	4	86.66666667	22.22222222	27	28	9	10	30	56	G	G	0	LA	S	0.5	NA	NA
4-m432	2	29.42857143	1	0	2	1	15	6	60	33.33333333	26	39	13	6	28	55	A	G	1	S	XS	0	1	0.3
4-m432	2	41	2	0	2	1	15	6	83.33333333	27.77777778	26	29	6	6	30	52	A	G	1	S	XS	0	NA	NA
4-m436	2	29.28571429	1	0	2	1	14	4	16.66666667	8.333333333	35	21	19	NA	23	51	A	A	1	S	S	0	0	8
4-m436	2	40.85714286	2	1	2	1	14	4	33.33333333	22.22222222	24	23	7	NA	16	47	A	A	1	S	S	0	NA	NA
4-m440	2	29.28571429	1	0	2	1	13	4	76.66666667	30.55555556	22	28	10	NA	23	46	A	G	1	S	S	0	0	3
4-m442	2	29.85714286	1	0	2	1	11	7	63.33333333	66.66666667	26	36	15	NA	18	55	A	A	1	S	S	0	0	4
4-m443	2	29.57142857	1	0	2	1	12	1	90	27.77777778	20	23	7	NA	0	56	A	A	1	LA	S	0.5	0	2.6
4-m443	2	41.42857143	2	0	2	1	12	1	66.66666667	8.333333333	24	43	13	NA	7	54	A	A	1	LA	S	0.5	NA	NA
4-m447	2	29.28571429	1	0	2	1	12	8	86.66666667	38.88888889	25	52	19	NA	40	43	A	A	1	S	S	0	1	2.5
4-m449	2	29.28571429	1	0	2	1	16	4	86.66666667	77.77777778	26	31	14	NA	23	55	A	G	1	S	S	0	1	2.5
4-m45	2	27.85714286	1	0	2	2	13	6	93.33333333	41.66666667	30	32	15	10	25	46	A	G	1	LA	LA	1	0	2
4-m45	2	42.14285714	2	0	2	2	13	6	80	27.77777778	30	43	18	10	20	53	A	G	1	LA	LA	1	NA	NA
4-m455	2	29.85714286	1	0	2	1	12	7	76.66666667	13.88888889	27	38	20	7	36	54	A	G	1	LA	S	0.5	0	2
4-m455	2	41.42857143	2	0	2	1	12	7	83.33333333	38.88888889	25	35	16	7	32	56	A	G	1	LA	S	0.5	NA	NA
4-m455	2	69.14285714	3	0	2	1	12	7	43.33333333	19.44444444	27	27	6	7	NA	55	A	G	1	LA	S	0.5	NA	NA
4-m456	2	29.85714286	1	0	2	1	13	9	83.33333333	69.44444444	28	48	22	NA	40	52	G	G	0	LA	LA	1	0	3
4-m456	2	41.42857143	2	0	2	1	13	9	80	72.22222222	31	51	21	NA	40	57	G	G	0	LA	LA	1	NA	NA
4-m46	2	26.85714286	1	0	2	2	13	1	70	25	29	29	20	6	0	48	A	G	1	LA	S	0.5	1	5
4-m46	2	37.14285714	2	1	2	2	13	1	80	33.33333333	28	25	17	6	20	58	A	G	1	LA	S	0.5	NA	NA
4-m46	2	68.14285714	3	1	2	2	13	1	66.66666667	19.44444444	23	27	8	6	0	47	A	G	1	LA	S	0.5	NA	NA
4-m461	2	29.42857143	1	0	2	1	12	3	90	58.33333333	23	28	10	9	22	57	A	G	1	LA	XS	0.5	1	0.3
4-m461	2	41	2	0	2	1	12	3	80	30.55555556	32	45	23	9	9	48	A	G	1	LA	XS	0.5	NA	NA
4-m465	2	29.57142857	1	0	2	1	12	5	86.66666667	27.77777778	26	38	23	8	38	51	G	G	0	S	S	0	0	3
4-m465	2	41.42857143	2	0	2	1	12	5	86.66666667	22.22222222	28	52	21	8	36	55	G	G	0	S	S	0	NA	NA
4-m469	2	29.57142857	1	0	2	1	12	0	50	36.11111111	26	37	21	NA	0	45	A	A	1	LA	S	0.5	0	3
4-m471	2	29.57142857	1	0	2	1	12	8	100	50	24	27	13	10	30	54	A	G	1	LG	S	0	0	3
4-m471	2	37.57142857	2	1	2	1	12	8	86.66666667	19.44444444	22	26	9	10	23	50	A	G	1	LG	S	0	NA	NA
4-m471	2	69.14285714	3	1	2	1	12	8	36.66666667	11.11111111	20	23	5	10	NA	45	A	G	1	LG	S	0	NA	NA
4-m49	2	26.85714286	1	0	2	2	15	0	46.66666667	13.88888889	26	23	15	7	0	49	A	G	1	LA	S	0.5	1	5
4-m49	2	37.14285714	2	1	2	2	15	0	56.66666667	2.777777778	26	25	15	7	0	54	A	G	1	LA	S	0.5	NA	NA
4-m49	2	68.14285714	3	1	2	2	15	0	40	2.777777778	15	26	7	7	0	55	A	G	1	LA	S	0.5	NA	NA
4-m491	2	29.57142857	1	0	2	1	12	2	83.33333333	25	24	21	7	NA	24	57	A	G	1	LA	LG	0.5	0	4
4-m54	2	24.85714286	1	0	2	1	12	5	80	27.77777778	31	26	15	NA	9	58	A	A	1	LA	S	0.5	0	3
4-m571	2	28.85714286	1	0	2	2	13	1	63.33333333	22.22222222	24	26	5	10	0	54	A	G	1	LA	S	0.5	1	5
4-m571	2	42.14285714	2	0	2	2	13	1	83.33333333	22.22222222	25	24	14	10	0	54	A	G	1	LA	S	0.5	NA	NA
4-m58	2	26.85714286	1	0	2	2	19	11	100	72.22222222	40	59	21	8	40	49	A	G	1			NA	1	3
4-m58	2	36.85714286	2	1	2	2	19	11	86.66666667	58.33333333	28	30	21	8	30	59	A	G	1			NA	NA	NA
4-m616	2	29.28571429	1	0	2	1	12	8	86.66666667	36.11111111	27	39	17	9	34	57	A	G	1	LG	S	0	0	3
4-m616	2	41	2	0	2	1	12	8	93.33333333	36.11111111	28	34	13	9	14	57	A	G	1	LG	S	0	NA	NA
4-m616	2	68.57142857	3	0	2	1	12	8	90	27.77777778	18	27	6	9	28	54	A	G	1	LG	S	0	NA	NA
4-m626	2	29.85714286	1	0	2	1	12	5	86.66666667	33.33333333	26	26	13	8	22	58	A	A	1	S	S	0	0	2
4-m626	2	37.57142857	2	1	2	1	12	5	100	22.22222222	28	28	5	8	32	54	A	A	1	S	S	0	NA	NA
4-m627	2	29.57142857	1	0	2	1	12	9	90	33.33333333	24	28	12	9	20	54	G	G	0	LA	S	0.5	0	2
4-m627	2	41.28571429	2	1	2	1	12	9	56.66666667	25	18	31	8	9	5	52	G	G	0	LA	S	0.5	NA	NA
4-m627	2	70.57142857	3	1	2	1	12	9	60	16.66666667	15	25	4	9	14	54	G	G	0	LA	S	0.5	NA	NA
4-m628	2	29.57142857	1	0	2	1	12	3	80	25	25	25	19	NA	22	55	A	A	1	S	S	0	1	0.3
4-m628	2	41.42857143	2	0	2	1	12	3	70	52.77777778	27	NA	21	NA	18	50	A	A	1	S	S	0	NA	NA
4-m633	2	29.57142857	1	0	2	1	15	5	76.66666667	41.66666667	21	22	16	10	36	56	A	A	1	LA	LA	1	0	3
4-m633	2	40.85714286	2	1	2	1	15	5	80	44.44444444	26	55	20	10	6	52	A	A	1	LA	LA	1	NA	NA
4-m73	2	23.42857143	1	0	2	2	18	5	86.66666667	77.77777778	28	56	32	3	28	54	A	A	1	LA	S	0.5	1	3
4-m73	2	36.85714286	2	0	2	2	18	5	100	100	29	37	20	3	20	56	A	A	1	LA	S	0.5	NA	NA
4-m73	2	68.14285714	3	0	2	2	18	5	80	41.66666667	38	34	21	3	8	46	A	A	1	LA	S	0.5	NA	NA
5-m100	2	31	1	0	3	1	13	4	63.33333333	50	33	33	10	NA	21	43	G	G	0	LA	S	0.5	0	3
5-m100	2	46.42857143	2	0	3	1	13	4	46.66666667	30.55555556	24	23	9	NA	11	45	G	G	0	LA	S	0.5	NA	NA
5-m103	2	31.28571429	1	0	3	2	16	10	93.33333333	44.44444444	39	46	17	7	29	41	A	G	1	LG	S	0	0	2.5
5-m108	2	32.14285714	1	0	3	1	14	7	60	44.44444444	34	37	18	10	NA	52	G	G	0	LA	LA	1	0	4
5-m108	2	45.28571429	2	0	3	1	14	7	63.33333333	44.44444444	35	37	14	10	13	53	G	G	0	LA	LA	1	NA	NA
5-m108	2	73.28571429	3	0	3	1	14	7	70	25	19	25	11	10	9	51	G	G	0	LA	LA	1	NA	NA
5-m110	2	32.14285714	1	0	3	1	15	8	30	50	24	33	18	8	0	33	G	G	0	S	S	0	0	3
5-m110	2	46.42857143	2	0	3	1	15	8	53.33333333	25	22	31	19	8	0	40	G	G	0	S	S	0	NA	NA
5-m110	2	73.28571429	3	0	3	1	15	8	36.66666667	13.88888889	26	34	13	8	NA	47	G	G	0	S	S	0	NA	NA
5-m139	2	30.85714286	1	0	3	1	13	5	26.66666667	30.55555556	26	39	24	8	25	46	G	G	0	LA	LA	1	0	2.2
5-m139	2	NA	2	1	3	1	13	5	40	58.33333333	31	44	24	8	24	37	G	G	0	LA	LA	1	NA	NA
5-m139	2	73	3	1	3	1	13	5	56.66666667	66.66666667	33	43	22	8	27	46	G	G	0	LA	LA	1	NA	NA
5-m144	2	30.57142857	1	0	3	1	13	4	40	27.77777778	29	32	17	5	0	32	G	G	0	LA	LA	1	0	2.7
5-m144	2	NA	2	1	3	1	13	4	70	30.55555556	14	36	13	5	30	44	G	G	0	LA	LA	1	NA	NA
5-m150	2	30.57142857	1	0	3	1	15	7	50	5.555555556	21	27	5	9	22	48	A	A	1	S	S	0	1	4
5-m150	2	45.42857143	2	0	3	1	15	7	43.33333333	8.333333333	25	30	2	9	0	56	A	A	1	S	S	0	NA	NA
5-m150	2	73.14285714	3	0	3	1	15	7	86.66666667	25	20	32	7	9	24	54	A	A	1	S	S	0	NA	NA
5-m167	2	32.42857143	1	0	3	1	12	12	83.33333333	50	30	52	16	8	34	45	A	G	1	LA	LA	1	0	2.5
5-m167	2	45.14285714	2	0	3	1	12	12	100	52.77777778	34	39	14	8	24	54	A	G	1	LA	LA	1	NA	NA
5-m181	2	32.14285714	1	0	3	1	13	7	56.66666667	47.22222222	27	32	12	NA	6	50	A	G	1	LG	S	0	0	3
5-m181	2	45.28571429	2	0	3	1	13	7	23.33333333	41.66666667	32	25	12	NA	1	47	A	G	1	LG	S	0	NA	NA
5-m192	2	31	1	0	3	1	14	4	66.66666667	30.55555556	23	31	10	8	24	47	A	G	1	LA	S	0.5	1	3
5-m192	2	NA	2	0	3	1	14	4	30	22.22222222	22	31	14	8	16	46	A	G	1	LA	S	0.5	NA	NA
5-m192	2	73.14285714	3	0	3	1	14	4	70	27.77777778	26	23	12	8	24	59	A	G	1	LA	S	0.5	NA	NA
5-m215	2	31	1	0	3	1	14	8	73.33333333	61.11111111	37	37	15	9	23	47	A	G	1	LA	S	0.5	1	3.2
5-m215	2	42.14285714	2	1	3	1	14	8	83.33333333	44.44444444	37	38	18	9	9	46	A	G	1	LA	S	0.5	NA	NA
5-m215	2	73.14285714	3	1	3	1	14	8	66.66666667	66.66666667	31	44	17	9	20	51	A	G	1	LA	S	0.5	NA	NA
5-m218	2	31	1	0	3	1	13	9	83.33333333	63.88888889	35	39	18	8	29	33	G	G	0	LA	S	0.5	1	3
5-m218	2	NA	2	0	3	1	13	9	30	44.44444444	27	34	21	8	10	47	G	G	0	LA	S	0.5	NA	NA
5-m218	2	73.14285714	3	0	3	1	13	9	90	25	33	39	23	8	NA	42	G	G	0	LA	S	0.5	NA	NA
5-m227	2	31.42857143	1	0	3	2	16	9	56.66666667	16.66666667	21	23	8	8	12	54	G	G	0	LA	LA	1	0	3
5-m227	2	45.85714286	2	0	3	2	16	9	76.66666667	16.66666667	25	27	9	8	0	51	G	G	0	LA	LA	1	NA	NA
5-m227	2	73.57142857	3	0	3	2	16	9	73.33333333	25	12	30	11	8	6	45	G	G	0	LA	LA	1	NA	NA
5-m234	2	31	1	0	3	1	13	4	70	44.44444444	22	24	19	NA	15	51	A	G	1	LA	S	0.5	0	2
5-m234	2	NA	2	0	3	1	13	4	70	33.33333333	25	46	15	NA	0	48	A	G	1	LA	S	0.5	NA	NA
5-m256	2	30.57142857	1	0	3	1	17	8	50	30.55555556	25	27	7	8	18	53	A	G	1	S	S	0	1	4
5-m256	2	45.42857143	2	0	3	1	17	8	53.33333333	27.77777778	19	25	9	8	13	54	A	G	1	S	S	0	NA	NA
5-m256	2	73	3	0	3	1	17	8	60	19.44444444	20	26	5	8	16	54	A	G	1	S	S	0	NA	NA
5-m257	2	30.85714286	1	0	3	1	13	12	73.33333333	30.55555556	28	28	14	NA	35	53	A	A	1	LA	LA	1	1	1.6
5-m257	2	45.42857143	2	0	3	1	13	12	46.66666667	33.33333333	25	27	13	NA	24	57	A	A	1	LA	LA	1	NA	NA
5-m259	2	32.14285714	1	0	3	1	15	7	83.33333333	22.22222222	31	27	6	7	20	51	A	G	1	S	S	0	0	1.5
5-m259	2	45.14285714	2	0	3	1	15	7	86.66666667	38.88888889	24	31	11	7	26	55	A	G	1	S	S	0	NA	NA
5-m259	2	73.28571429	3	0	3	1	15	7	76.66666667	27.77777778	27	38	11	7	18	51	A	G	1	S	S	0	NA	NA
5-m260	2	32.28571429	1	0	3	1	14	3	36.66666667	33.33333333	20	29	10	7	22	54	A	G	1	LA	S	0.5	0	2.1
5-m260	2	45.28571429	2	0	3	1	14	3	63.33333333	25	18	29	11	7	31	49	A	G	1	LA	S	0.5	NA	NA
5-m271	2	30.57142857	1	0	3	1	16	13	56.66666667	66.66666667	29	30	10	NA	16	45	G	G	0	LA	S	0.5	1	2.3
5-m272	2	31	1	0	3	1	17	6	53.33333333	33.33333333	27	35	15	10	24	58	A	G	1	LA	LA	1	0	3
5-m272	2	NA	2	0	3	1	17	6	53.33333333	47.22222222	19	27	20	10	10	46	A	G	1	LA	LA	1	NA	NA
5-m272	2	73.28571429	3	0	3	1	17	6	56.66666667	16.66666667	17	26	14	10	26	58	A	G	1	LA	LA	1	NA	NA
5-m274	2	32.14285714	1	0	3	1	14	8	43.33333333	33.33333333	30	33	14	10	23	51	A	G	1	LA	S	0.5	1	1.6
5-m274	2	45.28571429	2	0	3	1	14	8	63.33333333	30.55555556	22	26	12	10	0	53	A	G	1	LA	S	0.5	NA	NA
5-m274	2	73	3	0	3	1	14	8	63.33333333	16.66666667	16	25	5	10	28	57	A	G	1	LA	S	0.5	NA	NA
5-m277	2	31.42857143	1	0	3	2	15	6	46.66666667	61.11111111	32	40	15	8	0	48	G	G	0	LA	LA	1	0	3
5-m277	2	46.85714286	2	0	3	2	15	6	76.66666667	33.33333333	27	44	11	8	0	38	G	G	0	LA	LA	1	NA	NA
5-m277	2	73.42857143	3	0	3	2	15	6	56.66666667	22.22222222	35	39	13	8	NA	31	G	G	0	LA	LA	1	NA	NA
5-m287	2	31.28571429	1	0	3	2	19	13	100	75	42	51	18	8	27	43	G	G	0	LA	LG	0.5	1	3.2
5-m290	2	32.14285714	1	0	3	1	13	13	53.33333333	38.88888889	27	27	17	8	NA	54	A	G	1	LA	S	0.5	0	3
5-m290	2	45.28571429	2	0	3	1	13	13	86.66666667	58.33333333	30	31	12	8	36	50	A	G	1	LA	S	0.5	NA	NA
5-m307	2	30.85714286	1	0	3	1	14	5	46.66666667	41.66666667	23	37	10	NA	17	44	A	G	1	LA	S	0.5	1	2.5
5-m349	2	31.85714286	1	0	3	2	16	1	50	33.33333333	25	27	12	10	0	43	A	G	1	LA	S	0.5	0	3
5-m349	2	45.28571429	2	0	3	2	16	1	66.66666667	8.333333333	33	30	15	10	0	50	A	G	1	LA	S	0.5	NA	NA
5-m350	2	31.28571429	1	0	3	2	18	8	83.33333333	47.22222222	30	29	15	10	33	52	A	G	1	LA	LA	1	0	2.6
5-m350	2	42.14285714	2	0	3	2	18	8	73.33333333	27.77777778	26	29	10	10	0	NA	A	G	1	LA	LA	1	NA	NA
5-m350	2	73.57142857	3	0	3	2	18	8	83.33333333	38.88888889	31	31	13	10	7	55	A	G	1	LA	LA	1	NA	NA
5-m352	2	31.85714286	1	0	3	2	17	9	100	27.77777778	19	37	16	9	32	47	A	G	1	S	S	0	0	3
5-m352	2	44	2	1	3	2	17	9	86.66666667	63.88888889	31	50	21	9	20	47	A	G	1	S	S	0	NA	NA
5-m355	2	31.28571429	1	0	3	2	16	12	86.66666667	72.22222222	43	49	18	8	23	42	G	G	0	LA	S	0.5	0	3
5-m355	2	42.14285714	2	1	3	2	16	12	73.33333333	80.55555556	37	49	21	8	23	42	G	G	0	LA	S	0.5	NA	NA
5-m355	2	73.57142857	3	1	3	2	16	12	73.33333333	58.33333333	45	46	17	8	29	42	G	G	0	LA	S	0.5	NA	NA
5-m374	2	31.42857143	1	0	3	2	14	12	66.66666667	22.22222222	21	32	4	10	24	57	A	G	1	LA	LA	1	0	2
5-m374	2	NA	2	0	3	2	14	12	30	22.22222222	21	30	7	10	23	51	A	G	1	LA	LA	1	NA	NA
5-m374	2	73.57142857	3	0	3	2	14	12	86.66666667	19.44444444	22	23	8	10	26	54	A	G	1	LA	LA	1	NA	NA
5-m377	2	31.28571429	1	0	3	2	17	8	73.33333333	25	31	26	13	7	16	48	A	G	1	LA	LA	1	0	2.4
5-m377	2	42.14285714	2	1	3	2	17	8	63.33333333	25	27	27	8	7	17	51	A	G	1	LA	LA	1	NA	NA
5-m382	2	31.42857143	1	0	3	2	12	5	50	30.55555556	26	39	11	10	25	48	A	G	1	S	S	0	0	4
5-m382	2	42.14285714	2	1	3	2	12	5	50	58.33333333	36	44	21	10	17	47	A	G	1	S	S	0	NA	NA
5-m384	2	31.28571429	1	0	3	2	13	8	60	55.55555556	32	45	18	8	32	50	A	A	1	LA	LG	0.5	0	2
5-m384	2	NA	2	0	3	2	13	8	26.66666667	33.33333333	27	NA	16	8	NA	NA	A	A	1	LA	LG	0.5	NA	NA
5-m384	2	73.57142857	3	0	3	2	13	8	96.66666667	41.66666667	20	42	14	8	NA	58	A	A	1	LA	LG	0.5	NA	NA
5-m390	2	30.85714286	1	0	3	1	14	12	63.33333333	41.66666667	38	47	18	7	33	43	A	G	1	LA	LA	1	0	1.3
5-m390	2	45.42857143	2	0	3	1	14	12	60	36.11111111	19	30	8	7	0	48	A	G	1	LA	LA	1	NA	NA
5-m390	2	73	3	0	3	1	14	12	86.66666667	16.66666667	24	33	11	7	21	50	A	G	1	LA	LA	1	NA	NA
5-m418	2	30.57142857	1	0	3	1	16	10	53.33333333	33.33333333	29	33	14	8	30	55	G	G	0	S	S	0	0	3
5-m418	2	NA	2	1	3	1	16	10	60	27.77777778	16	38	14	8	16	47	G	G	0	S	S	0	NA	NA
5-m427	2	31.42857143	1	0	3	2	13	9	60	41.66666667	26	38	19	9	38	55	A	A	1	LA	S	0.5	0	2.5
5-m427	2	42.14285714	2	1	3	2	13	9	100	63.88888889	40	52	20	9	36	51	A	A	1	LA	S	0.5	NA	NA
5-m427	2	73.57142857	3	1	3	2	13	9	70	47.22222222	36	41	18	9	40	52	A	A	1	LA	S	0.5	NA	NA
5-m432	2	32.28571429	1	0	3	2	14	2	73.33333333	88.88888889	29	35	20	10	0	38	A	G	1	S	S	0	0	5
5-m432	2	44	2	1	3	2	14	2	26.66666667	38.88888889	34	40	17	10	0	32	A	G	1	S	S	0	NA	NA
5-m434	2	31.42857143	1	0	3	2	16	9	46.66666667	52.77777778	42	40	23	7	32	52	G	G	0	LA	S	0.5	1	3.1
5-m435	2	31.42857143	1	0	3	2	13	8	23.33333333	52.77777778	33	32	15	8	20	43	G	G	0	LA	LA	1	1	3.1
5-m435	2	42.14285714	2	1	3	2	13	8	60	50	33	49	16	8	27	39	G	G	0	LA	LA	1	NA	NA
5-m435	2	73.42857143	3	1	3	2	13	8	56.66666667	77.77777778	44	50	17	8	21	44	G	G	0	LA	LA	1	NA	NA
5-m436	2	31.42857143	1	0	3	2	12	5	73.33333333	69.44444444	32	47	27	2	18	38	A	G	1	LA	LA	1	0	2.5
5-m436	2	NA	2	0	3	2	12	5	56.66666667	41.66666667	30	32	17	2	36	56	A	G	1	LA	LA	1	NA	NA
5-m436	2	73.42857143	3	0	3	2	12	5	60	25	22	33	11	2	13	55	A	G	1	LA	LA	1	NA	NA
5-m437	2	32.14285714	1	0	3	2	14	9	76.66666667	52.77777778	25	30	12	5	33	NA	G	G	0	LA	LA	1	0	2.5
5-m437	2	44	2	1	3	2	14	9	60	44.44444444	40	31	10	5	35	47	G	G	0	LA	LA	1	NA	NA
5-m443	2	31.42857143	1	0	3	1	12	8	53.33333333	27.77777778	25	33	14	NA	20	54	A	G	1	S	S	0	0	3.5
5-m446	2	31.85714286	1	0	3	2	14	8	76.66666667	52.77777778	30	41	13	8	17	51	A	A	1	LA	LA	1	1	2.5
5-m447	2	32.28571429	1	0	3	1	14	6	60	30.55555556	31	29	7	NA	12	51	A	G	1	LA	S	0.5	1	NA
5-m449	2	30.85714286	1	0	3	1	15	11	60	63.88888889	23	41	26	NA	11	41	A	G	1	LA	S	0.5	1	2.2
5-m45	2	31.28571429	1	0	3	1	14	6	56.66666667	38.88888889	33	35	12	10	21	48	A	G	1	S	S	0	0	3
5-m45	2	NA	2	0	3	1	14	6	80	44.44444444	34	33	13	10	27	49	A	G	1	S	S	0	NA	NA
5-m458	2	31.42857143	1	0	3	1	13	6	90	66.66666667	33	44	23	4	23	30	A	A	1	LA	S	0.5	0	3.5
5-m458	2	NA	2	1	3	1	13	6	53.33333333	25	25	29	17	4	0	38	A	A	1	LA	S	0.5	NA	NA
5-m458	2	73	3	1	3	1	13	6	70	50	28	29	22	4	0	45	A	A	1	LA	S	0.5	NA	NA
5-m459	2	31.42857143	1	0	3	1	12	14	40	22.22222222	27	44	23	NA	23	48	A	G	1	LA	S	0.5	0	3
5-m471	2	30.57142857	1	0	3	1	17	13	80	58.33333333	27	43	11	10	21	41	G	G	0	XL	S	NA	0	3
5-m471	2	45.42857143	2	0	3	1	17	13	73.33333333	33.33333333	49	55	13	10	22	47	G	G	0	XL	S	NA	NA	NA
5-m471	2	73	3	0	3	1	17	13	83.33333333	80.55555556	44	60	24	10	25	34	G	G	0	XL	S	NA	NA	NA
5-m48	2	30.57142857	1	0	3	1	14	6	80	22.22222222	31	35	11	9	30	46	A	A	1	LA	LA	1	0	3.5
5-m48	2	45.42857143	2	0	3	1	14	6	66.66666667	25	19	30	11	9	26	58	A	A	1	LA	LA	1	NA	NA
5-m494	2	31.28571429	1	0	3	1	12	4	36.66666667	2.777777778	25	24	4	NA	13	52	A	G	1	LA	LA	1	0	3
5-m538	2	31.14285714	1	0	3	1	17	8	60	52.77777778	33	34	15	10	24	53	A	A	1	LA	S	0.5	0	3
5-m538	2	42.28571429	2	1	3	1	17	8	76.66666667	75	29	42	18	10	33	51	A	A	1	LA	S	0.5	NA	NA
5-m538	2	73.14285714	3	1	3	1	17	8	96.66666667	75	41	35	19	10	25	54	A	A	1	LA	S	0.5	NA	NA
5-m570	2	30.57142857	1	0	3	1	12	4	33.33333333	38.88888889	20	34	19	NA	8	47	A	G	1	LA	LA	1	0	2
5-m570	2	NA	2	1	3	1	12	4	36.66666667	36.11111111	19	24	8	NA	0	51	A	G	1	LA	LA	1	NA	NA
5-m578	2	31.14285714	1	0	3	1	12	0	40	55.55555556	28	33	11	7	0	43	A	G	1	LA	LA	1	0	3
5-m578	2	44.85714286	2	0	3	1	12	0	40	27.77777778	29	29	10	7	19	52	A	G	1	LA	LA	1	NA	NA
5-m598	2	31	1	0	3	1	13	3	63.33333333	22.22222222	24	28	4	NA	13	50	A	A	1	LA	LA	1	0	4
5-m604	2	31.28571429	1	0	3	1	13	4	53.33333333	36.11111111	26	34	13	10	9	56	A	A	1	XL	LA	NA	0	3
5-m604	2	42.28571429	2	1	3	1	13	4	73.33333333	38.88888889	28	50	14	10	15	53	A	A	1	XL	LA	NA	NA	NA
5-m623	2	32	1	0	3	2	13	7	43.33333333	58.33333333	24	39	24	8	18	51	G	G	0	S	S	0	1	3.1
5-m623	2	45.85714286	2	0	3	2	13	7	76.66666667	41.66666667	39	41	15	8	20	42	G	G	0	S	S	0	NA	NA
5-m623	2	73.57142857	3	0	3	2	13	7	93.33333333	25	22	35	12	8	29	48	G	G	0	S	S	0	NA	NA
5-m624	2	32	1	0	3	2	15	8	40	36.11111111	22	24	12	10	32	59	A	G	1	LA	S	0.5	1	3.1
5-m624	2	45.85714286	2	0	3	2	15	8	63.33333333	27.77777778	28	34	8	10	29	55	A	G	1	LA	S	0.5	NA	NA
5-m624	2	73.57142857	3	0	3	2	15	8	60	55.55555556	31	42	12	10	28	54	A	G	1	LA	S	0.5	NA	NA
5-m625	2	32	1	0	3	2	14	10	63.33333333	25	16	37	19	7	0	55	A	A	1	LA	S	0.5	1	3.1
5-m625	2	45.85714286	2	0	3	2	14	10	66.66666667	47.22222222	33	42	21	7	33	53	A	A	1	LA	S	0.5	NA	NA
5-m625	2	73.57142857	3	0	3	2	14	10	90	30.55555556	26	37	12	7	15	55	A	A	1	LA	S	0.5	NA	NA
5-m626	2	31.85714286	1	0	3	2	14	4	76.66666667	41.66666667	22	22	13	8	0	52	A	G	1	LA	S	0.5	0	3.1
5-m626	2	45.85714286	2	0	3	2	14	4	80	25	27	28	9	8	0	48	A	G	1	LA	S	0.5	NA	NA
5-m627	2	32	1	0	3	2	15	6	56.66666667	58.33333333	35	44	18	10	25	53	A	G	1	LA	S	0.5	1	2.5
5-m67	2	31.85714286	1	0	3	2	14	4	76.66666667	66.66666667	27	45	18	6	18	NA	A	G	1	LA	LA	1	0	2
5-m687	2	31	1	0	3	1	12	14	56.66666667	44.44444444	40	40	21	9	14	57	A	A	1	LA	S	0.5	0	3
5-m687	2	45.28571429	2	0	3	1	12	14	66.66666667	36.11111111	23	42	13	9	31	54	A	A	1	LA	S	0.5	NA	NA
5-m687	2	73.57142857	3	0	3	1	12	14	86.66666667	47.22222222	27	39	17	9	28	47	A	A	1	LA	S	0.5	NA	NA
5-m77	2	31.28571429	1	0	3	2	17	10	56.66666667	88.88888889	34	32	17	5	0	40	G	G	0	LA	LA	1	0	3
5-m77	2	NA	2	0	3	2	17	10	23.33333333	36.11111111	29	24	8	5	16	34	G	G	0	LA	LA	1	NA	NA
5-m77	2	73.42857143	3	0	3	2	17	10	80	11.11111111	15	29	6	5	35	56	G	G	0	LA	LA	1	NA	NA
5-m93	2	31.28571429	1	0	3	2	16	6	90	52.77777778	38	36	17	9	26	44	A	A	1	S	S	0	0	3
5-m99	2	44.85714286	2	0	3	NA	NA	0	53.33333333	36.11111111	30	32	7	NA	5	46	A	A	1	LA	LA	1	NA	NA
5-m99	2	73.42857143	3	0	3	NA	NA	0	80	11.11111111	6	31	7	NA	13	55	A	A	1	LA	LA	1	NA	NA
1-375	1	0.142857143	1	0	0	1	14	9	43.33333333	19.44444444	30	27	11	9	32	NA	A	G	1	LA	S	0.5	0	NA
1-375	1	8.857142857	2	1	0	1	14	9	46.66666667	11.11111111	19	21	5	9	0	NA	A	G	1	LA	S	0.5	NA	NA
1-379	1	0.142857143	1	0	0	1	14	8	63.33333333	19.44444444	24	31	10	9	32	NA	G	G	0	LA	S	0.5	0	NA
1-390	1	0.285714286	1	0	0	1	13	2	56.66666667	22.22222222	27	30	11	6	25	NA	A	A	1	LA	S	0.5	0	NA
1-392	1	0.142857143	1	0	0	1	14	14	50	30.55555556	22	29	11	10	19	NA	G	G	0	LA	S	0.5	0	NA
1-395	1	0.142857143	1	0	0	1	16	12	50	47.22222222	28	51	22	10	29	NA	A	G	1	S	S	0	0	NA
1-395	1	11.57142857	2	1	0	1	16	12	33.33333333	61.11111111	25	50	21	10	27	NA	A	G	1	S	S	0	NA	NA
1-410	1	0.857142857	1	0	0	2	15	4	46.66666667	11.11111111	29	28	6	8	26	NA	A	G	1	LA	S	0.5	0	NA
1-410	1	7.857142857	2	1	0	2	15	4	56.66666667	27.77777778	27	29	9	8	19	NA	A	G	1	LA	S	0.5	NA	NA
1-447	1	0.142857143	1	0	0	1	13	3	36.66666667	33.33333333	33	27	19	7	15	NA	A	A	1	LA	S	0.5	0	NA
1-453	1	0.142857143	1	0	0	1	14	11	63.33333333	47.22222222	27	44	12	8	28	NA			NA			NA	0	NA
1-453	1	8.857142857	2	1	0	1	14	11	60	8.333333333	34	33	14	8	35	NA			NA			NA	NA	NA
1-544	1	0.857142857	1	0	0	2	14	3	43.33333333	22.22222222	25	29	15	10	16	NA	A	A	1	LA	S	0.5	0	NA
1-562	1	0.857142857	1	0	0	2	16	7	80	41.66666667	27	41	20	4	30	NA	A	A	1	LA	S	0.5	0	NA
1-562	1	7.857142857	2	1	0	2	16	7	73.33333333	22.22222222	12	31	11	4	9	NA	A	A	1	LA	S	0.5	NA	NA
1-562	1	74.28571429	3	1	0	2	16	7	46.66666667	41.66666667	14	40	12	4	8	53	A	A	1	LA	S	0.5	NA	NA
1-563	1	0.142857143	1	0	0	1	17	12	66.66666667	47.22222222	21	33	11	9	16	NA	G	G	0	LA	LA	1	0	NA
1-563	1	11.57142857	2	1	0	1	17	12	53.33333333	25	24	29	11	9	5	NA	G	G	0	LA	LA	1	NA	NA
1-563	1	74.28571429	3	1	0	1	17	12	56.66666667	36.11111111	22	30	9	9	NA	48	G	G	0	LA	LA	1	NA	NA
1-584	1	0.857142857	1	0	0	2	15	7	56.66666667	33.33333333	28	41	15	9	18	NA	A	A	1	S	S	0	0	NA
1-584	1	7.857142857	2	1	0	2	15	7	93.33333333	61.11111111	24	29	15	9	14	NA	A	A	1	S	S	0	NA	NA
1-584	1	NA	3	1	0	2	15	7	76.66666667	66.66666667	41	56	22	9	NA	40	A	A	1	S	S	0	NA	NA
1-586	1	0.857142857	1	0	0	2	17	2	36.66666667	69.44444444	38	37	20	5	18	NA	A	A	1	LA	LA	1	1	NA
1-586	1	7.857142857	2	1	0	2	17	2	36.66666667	27.77777778	27	31	6	5	28	NA	A	A	1	LA	LA	1	NA	NA
1-586	1	74.28571429	3	1	0	2	17	2	70	47.22222222	30	37	14	5	30	41	A	A	1	LA	LA	1	NA	NA
1-610	1	0.142857143	1	0	0	1	16	12	53.33333333	44.44444444	34	31	17	7	28	NA	A	G	1	LA	LG	0.5	0	NA
1-612	1	0.142857143	1	0	0	1	16	6	80	44.44444444	27	37	13	4	24	NA	A	G	1			NA	0	NA
1-612	1	11.57142857	2	1	0	1	16	6	50	33.33333333	30	26	14	4	4	NA	A	G	1			NA	NA	NA
1-612	1	74.42857143	3	1	0	1	16	6	63.33333333	44.44444444	31	50	9	4	21	39	A	G	1			NA	NA	NA
1-640	1	0.857142857	1	0	0	2	17	5	53.33333333	69.44444444	30	39	27	8	30	NA	A	A	1	LA	LA	1	0	NA
1-640	1	7.857142857	2	1	0	2	17	5	36.66666667	22.22222222	17	23	14	8	15	NA	A	A	1	LA	LA	1	NA	NA
1-640	1	74.28571429	3	1	0	2	17	5	70	22.22222222	13	26	15	8	NA	53	A	A	1	LA	LA	1	NA	NA
1-680	1	2.571428571	1	0	0	2	14	6	40	27.77777778	29	31	13	9	8	NA	A	G	1	S	S	0	0	NA
1-688	1	0.142857143	1	0	0	1	14	5	70	58.33333333	29	31	10	10	25	NA	A	G	1	S	S	0	0	NA
1-714	1	0.285714286	1	0	0	2	15	5	30	5.555555556	30	25	12	10	4	NA			NA			NA	1	NA
1-714	1	8.142857143	2	1	0	2	15	5	36.66666667	13.88888889	25	27	13	10	14	NA			NA			NA	NA	NA
1-715	1	0.285714286	1	0	0	2	16	5	30	5.555555556	30	25	12	10	4	NA	A	G	1	LA	LA	1	1	NA
1-715	1	8.142857143	2	1	0	2	16	5	36.66666667	13.88888889	25	26	13	10	14	NA	A	G	1	LA	LA	1	NA	NA
1-726	1	2.571428571	1	0	0	2	16	8	53.33333333	41.66666667	30	38	15	10	24	NA	A	A	1	LA	S	0.5	0	NA
1-726	1	10.85714286	2	1	0	2	16	8	43.33333333	30.55555556	25	35	9	10	32	NA	A	A	1	LA	S	0.5	NA	NA
1-739	1	0.285714286	1	0	0	2	16	6	56.66666667	38.88888889	30	32	21	10	17	NA	A	A	1	LA	LA	1	0	NA
2-006	1	3.142857143	1	0	1	1	14	1	66.66666667	47.22222222	30	39	23	5	15	NA	A	G	1	LA	S	0.5	0	NA
2-006	1	11.28571429	2	0	1	1	14	1	100	69.44444444	28	21	22	5	0	NA	A	G	1	LA	S	0.5	NA	NA
2-059	1	1.285714286	1	0	1	1	16	7	73.33333333	77.77777778	19	37	18	8	36	NA	A	A	1	LA	LA	1	0	NA
2-059	1	11.42857143	2	1	1	1	16	7	60	33.33333333	31	33	17	8	36	NA	A	A	1	LA	LA	1	NA	NA
2-060	1	3	1	0	1	2	13	6	63.33333333	36.11111111	22	49	15	5	8	NA	A	G	1	LA	S	0.5	0	NA
2-060	1	10.42857143	2	1	1	2	13	6	93.33333333	22.22222222	36	32	10	5	0	NA	A	G	1	LA	S	0.5	NA	NA
2-060	1	72.14285714	3	1	1	2	13	6	53.33333333	13.88888889	33	29	3	5	26	55	A	G	1	LA	S	0.5	NA	NA
2-083	1	3.142857143	1	0	1	2	14	2	86.66666667	36.11111111	23	44	7	8	5	NA	A	A	1	LA	S	0.5	0	NA
2-083	1	9.571428571	2	0	1	2	14	2	93.33333333	44.44444444	22	25	7	8	0	NA	A	A	1	LA	S	0.5	NA	NA
2-083	1	72.14285714	3	0	1	2	14	2	96.66666667	33.33333333	30	41	13	8	36	54	A	A	1	LA	S	0.5	NA	NA
2-095	1	2	1	0	1	1	14	4	66.66666667	33.33333333	26	39	19	6	33	NA	A	A	1	S	S	0	0	NA
2-146	1	4.428571429	1	0	1	1	14	4	70	86.11111111	33	36	14	3	12	NA	A	A	1	S	S	0	0	NA
2-146	1	11.28571429	2	0	1	1	14	4	80	66.66666667	28	42	16	3	10	NA	A	A	1	S	S	0	NA	NA
2-195	1	4.428571429	1	0	1	1	17	9	56.66666667	36.11111111	27	38	20	8	25	NA	A	G	1	S	S	0	0	NA
2-211	1	3	1	0	1	2	15	13	46.66666667	44.44444444	36	50	26	9	12	NA	A	G	1	LA	LA	1	0	NA
2-240	1	1.142857143	1	0	1	1	14	7	66.66666667	50	36	40	12	10	30	NA	G	G	0	LA	S	0.5	0	NA
2-248	1	0.571428571	1	0	1	1	14	9	46.66666667	44.44444444	32	30	19	6	19	NA	G	G	0	LA	S	0.5	0	NA
2-266	1	3.571428571	1	0	1	2	14	3	93.33333333	88.88888889	32	44	23	7	8	NA	A	G	1	S	S	0	0	NA
2-266	1	11.28571429	2	0	1	2	14	3	100	75	21	42	20	7	0	NA	A	G	1	S	S	0	NA	NA
2-266	1	72.28571429	3	0	1	2	14	3	73.33333333	80.55555556	44	61	22	7	26	42	A	G	1	S	S	0	NA	NA
2-282	1	1.142857143	1	0	1	2	13	6	93.33333333	63.88888889	26	42	11	10	15	NA	A	G	1	LA	S	0.5	1	NA
2-282	1	11.42857143	2	1	1	2	13	6	100	100	22	46	19	10	21	NA	A	G	1	LA	S	0.5	NA	NA
2-295	1	3.142857143	1	0	1	2	15	3	90	0	13	51	18	8	6	NA	A	G	1	LA	S	0.5	0	NA
2-295	1	9.571428571	2	0	1	2	15	3	100	2.777777778	20	27	14	8	0	NA	A	G	1	LA	S	0.5	NA	NA
2-295	1	72.14285714	3	0	1	2	15	3	36.66666667	16.66666667	17	24	9	8	9	59	A	G	1	LA	S	0.5	NA	NA
2-335	1	4.285714286	1	0	1	2	14	1	93.33333333	55.55555556	31	26	12	7	0	NA	A	G	1	S	S	0	0	NA
2-335	1	9.571428571	2	0	1	2	14	1	100	50	26	35	13	7	0	NA	A	G	1	S	S	0	NA	NA
2-335	1	72.14285714	3	0	1	2	14	1	66.66666667	30.55555556	34	28	12	7	25	46	A	G	1	S	S	0	NA	NA
2-348	1	1.428571429	1	0	1	1	17	10	63.33333333	50	32	42	19	8	27	NA	A	A	1	LA	S	0.5	0	NA
2-348	1	10.57142857	2	1	1	1	17	10	73.33333333	22.22222222	22	38	14	8	29	NA	A	A	1	LA	S	0.5	NA	NA
2-349	1	1.428571429	1	0	1	1	16	10	93.33333333	47.22222222	25	33	17	6	6	NA	A	G	1	LA	S	0.5	0	NA
2-375	1	3	1	0	1	2	17	0	66.66666667	72.22222222	33	32	19	9	0	NA	A	A	1	LA	LA	1	0	NA
2-375	1	11.42857143	2	1	1	2	17	0	93.33333333	77.77777778	38	31	21	9	40	NA	A	A	1	LA	LA	1	NA	NA
2-405	1	2	1	0	1	2	16	8	76.66666667	30.55555556	26	34	9	10	21	NA	A	G	1	LA	LA	1	0	NA
2-433	1	1.142857143	1	0	1	1	16	4	13.33333333	25	24	32	15	7	19	NA	G	G	0	S	S	0	0	NA
2-433	1	10.57142857	2	1	1	1	16	4	30	0	14	25	5	7	0	NA	G	G	0	S	S	0	NA	NA
2-437	1	2	1	0	1	1	15	7	86.66666667	38.88888889	34	38	15	7	23	NA	A	G	1	LA	LA	1	0	NA
2-461	1	1.428571429	1	0	1	2	13	1	93.33333333	72.22222222	32	43	25	10	10	NA	G	G	0	LA	S	0.5	1	NA
2-464	1	1.857142857	1	0	1	1	13	5	50	11.11111111	23	27	7	8	8	NA			NA			NA	0	NA
2-481	1	2.571428571	1	0	1	1	13	4	73.33333333	44.44444444	26	34	15	NA	26	NA	A	G	1	LA	LA	1	0	NA
2-484	1	2.571428571	1	0	1	2	13	5	50	27.77777778	25	30	14	7	30	NA	A	A	1	S	S	0	0	NA
2-484	1	9.857142857	2	1	1	2	13	5	70	0	24	37	10	7	0	NA	A	A	1	S	S	0	NA	NA
2-484	1	72.14285714	3	1	1	2	13	5	93.33333333	22.22222222	20	27	15	7	NA	56	A	A	1	S	S	0	NA	NA
2-490	1	2.571428571	1	0	1	1	15	4	96.66666667	19.44444444	31	43	14	10	11	NA	A	G	1	LA	S	0.5	0	NA
2-490	1	9.571428571	2	0	1	1	15	4	83.33333333	50	33	37	15	10	34	NA	A	G	1	LA	S	0.5	NA	NA
2-490	1	72.28571429	3	0	1	1	15	4	73.33333333	69.44444444	39	42	17	10	29	50	A	G	1	LA	S	0.5	NA	NA
2-491	1	3.571428571	1	0	1	1	14	4	80	44.44444444	33	36	16	7	34	NA	A	G	1	LA	S	0.5	0	NA
3-123	1	0	1	0	4	1	16	7	60	25	6	26	2	10	20	NA	A	G	1	LA	LA	1	0	NA
3-123	1	9.285714286	2	1	4	1	16	7	70	27.77777778	22	26	9	10	0	NA	A	G	1	LA	LA	1	NA	NA
3-362	1	0	1	0	4	1	15	3	73.33333333	5.555555556	16	22	3	10	1	NA	A	G	1	LA	LA	1	0	NA
4-011	1	1.285714286	1	0	2	2	13	9	76.66666667	58.33333333	36	55	26	9	29	NA	A	A	1	LA	LA	1	0	NA
4-011	1	8.142857143	2	1	2	2	13	9	36.66666667	22.22222222	24	26	8	9	0	NA	A	A	1	LA	LA	1	NA	NA
4-019	1	0.571428571	1	0	2	1	17	4	76.66666667	58.33333333	33	33	21	7	12	NA	A	A	1	LA	S	0.5	0	NA
4-046	1	0.571428571	1	0	2	1	16	9	80	41.66666667	31	36	22	8	6	NA	A	G	1	LA	LA	1	1	NA
4-046	1	8.285714286	2	1	2	1	16	9	43.33333333	44.44444444	18	37	18	8	0	NA	A	G	1	LA	LA	1	NA	NA
4-053	1	1.571428571	1	0	2	1	14	6	76.66666667	83.33333333	29	36	18	9	38	NA	A	G	1	LA	LA	1	0	NA
4-053	1	68.57142857	3	1	2	1	14	6	93.33333333	38.88888889	19	25	3	9	38	60	A	G	1	LA	LA	1	NA	NA
4-066	1	4.714285714	1	0	2	1	14	5	66.66666667	33.33333333	31	41	11	9	30	NA	A	G	1	LA	S	0.5	0	NA
4-159	1	1.714285714	1	0	2	2	13	5	66.66666667	66.66666667	39	25	28	10	32	NA	A	G	1	LA	S	0.5	1	NA
4-159	1	8.142857143	2	1	2	2	13	5	50	36.11111111	21	28	18	10	0	NA	A	G	1	LA	S	0.5	NA	NA
4-159	1	70.42857143	3	1	2	2	13	5	83.33333333	58.33333333	45	41	14	10	20	47	A	G	1	LA	S	0.5	NA	NA
4-167	1	1.714285714	1	0	2	2	13	4	63.33333333	52.77777778	28	49	22	7	26	NA	A	G	1	LA	LA	1	1	NA
4-167	1	8.142857143	2	1	2	2	13	4	33.33333333	22.22222222	20	27	9	7	0	NA	A	G	1	LA	LA	1	NA	NA
4-167	1	70.42857143	3	1	2	2	13	4	90	27.77777778	30	29	13	7	NA	51	A	G	1	LA	LA	1	NA	NA
4-168	1	1.714285714	1	0	2	2	15	4	80	47.22222222	31	44	24	10	34	NA	G	G	0	LA	S	0.5	1	NA
4-168	1	8.142857143	2	1	2	2	15	4	36.66666667	44.44444444	22	36	22	10	0	NA	G	G	0	LA	S	0.5	NA	NA
4-168	1	70.42857143	3	1	2	2	15	4	63.33333333	36.11111111	NA	NA	19	10	NA	NA	G	G	0	LA	S	0.5	NA	NA
4-292	1	1.142857143	1	0	2	1	13	5	83.33333333	75	39	40	18	7	28	NA	A	G	1	LA	S	0.5	0	NA
4-292	1	8.285714286	2	1	2	1	13	5	56.66666667	52.77777778	26	41	20	7	0	NA	A	G	1	LA	S	0.5	NA	NA
4-292	1	70.28571429	3	1	2	1	13	5	100	27.77777778	22	25	6	7	NA	52	A	G	1	LA	S	0.5	NA	NA
4-372	1	0.714285714	1	0	2	2	15	4	66.66666667	66.66666667	33	35	23	8	12	NA	G	G	0	S	S	0	0	NA
4-376	1	1.285714286	1	0	2	2	13	7	86.66666667	61.11111111	38	40	21	9	36	NA	A	A	1	LA	S	0.5	0	NA
4-376	1	8.142857143	2	1	2	2	13	7	36.66666667	16.66666667	16	29	8	9	0	NA	A	A	1	LA	S	0.5	NA	NA
4-376	1	70.42857143	3	1	2	2	13	7	93.33333333	30.55555556	22	36	18	9	24	55	A	A	1	LA	S	0.5	NA	NA
4-379	1	0.714285714	1	0	2	2	17	6	80	66.66666667	31	49	27	9	22	NA			NA			NA	0	NA
4-384	1	0.714285714	1	0	2	2	14	14	80	44.44444444	37	54	23	7	40	NA			NA			NA	0	NA
4-386	1	1.714285714	1	0	2	2	16	4	93.33333333	44.44444444	26	32	22	8	27	NA	A	A	1	LA	S	0.5	0	NA
4-386	1	8.142857143	2	1	2	2	16	4	70	33.33333333	16	30	20	8	0	NA	A	A	1	LA	S	0.5	NA	NA
4-386	1	70.57142857	3	1	2	2	16	4	100	44.44444444	28	36	18	8	19	50	A	A	1	LA	S	0.5	NA	NA
4-397	1	1.714285714	1	0	2	2	14	4	80	58.33333333	33	41	20	5	34	NA			NA			NA	0	NA
4-398	1	1.714285714	1	0	2	2	17	5	53.33333333	22.22222222	17	28	17	7	26	NA			NA			NA	0	NA
4-400	1	2.714285714	1	0	2	1	16	13	90	44.44444444	29	32	19	7	10	NA			NA			NA	0	NA
4-402	1	0.714285714	1	0	2	2	13	8	73.33333333	69.44444444	36	41	22	6	22	NA	A	G	1	LA	S	0.5	0	NA
4-402	1	8.142857143	2	1	2	2	13	8	50	30.55555556	23	35	17	6	0	NA	A	G	1	LA	S	0.5	NA	NA
4-416	1	0.571428571	1	0	2	1	16	8	80	58.33333333	28	45	19	7	20	NA	A	G	1	LA	LG	0.5	0	NA
4-428	1	1.285714286	1	0	2	2	16	8	86.66666667	58.33333333	32	39	26	8	27	NA	A	G	1	LA	S	0.5	0	NA
4-428	1	8.285714286	2	1	2	2	16	8	56.66666667	41.66666667	18	36	22	8	0	NA	A	G	1	LA	S	0.5	NA	NA
4-433	1	1.285714286	1	0	2	2	13	3	83.33333333	50	37	33	24	10	22	NA	A	G	1	LA	S	0.5	0	NA
4-433	1	8.142857143	2	1	2	2	13	3	53.33333333	25	29	24	16	10	18	NA	A	G	1	LA	S	0.5	NA	NA
4-438	1	0.571428571	1	0	2	1	14	6	80	50	30	38	15	9	16	NA	A	G	1	LA	S	0.5	0	NA
4-451	1	1.571428571	1	0	2	1	14	4	46.66666667	47.22222222	31	38	27	6	31	NA	A	G	1	S	S	0	0	NA
4-457	1	1.285714286	1	0	2	2	13	1	76.66666667	36.11111111	31	31	26	8	28	NA	A	G	1	LA	S	0.5	0	NA
4-457	1	8.142857143	2	1	2	2	13	1	40	50	16	30	16	8	0	NA	A	G	1	LA	S	0.5	NA	NA
4-466	1	2.714285714	1	0	2	2	17	8	66.66666667	38.88888889	37	31	13	9	24	NA	G	G	0	LA	LA	1	0	NA
4-467	1	2.714285714	1	0	2	2	17	2	80	36.11111111	32	36	5	9	22	NA	A	G	1	LA	S	0.5	0	NA
4-467	1	8.428571429	2	0	2	2	17	2	70	38.88888889	32	40	6	9	22	NA	A	G	1	LA	S	0.5	NA	NA
4-504	1	1.571428571	1	0	2	1	13	5	66.66666667	55.55555556	28	35	27	9	22	NA	A	A	1	LA	S	0.5	0	NA
4-507	1	1.285714286	1	0	2	1	15	4	83.33333333	72.22222222	33	36	29	9	23	NA	A	G	1	LA	LA	1	0	NA
4-511	1	1.285714286	1	0	2	1	14	8	100	33.33333333	31	41	27	9	28	NA	A	G	1	LA	S	0.5	0	NA
4-511	1	11.57142857	2	1	2	1	14	8	63.33333333	38.88888889	22	34	23	9	0	NA	A	G	1	LA	S	0.5	NA	NA
4-514	1	0.571428571	1	0	2	1	13	7	73.33333333	36.11111111	31	37	21	9	24	NA	G	G	0	LA	S	0.5	1	NA
4-514	1	11.57142857	2	1	2	1	13	7	56.66666667	44.44444444	31	36	20	9	20	NA	G	G	0	LA	S	0.5	NA	NA
4-515	1	0.571428571	1	0	2	1	14	8	70	44.44444444	28	36	16	9	14	NA	A	A	1	LA	LA	1	0	NA
4-517	1	1.142857143	1	0	2	1	13	11	53.33333333	22.22222222	31	46	21	4	18	NA	A	G	1	LA	S	0.5	0	NA
4-517	1	8.285714286	2	1	2	1	13	11	66.66666667	38.88888889	26	32	25	4	14	NA	A	G	1	LA	S	0.5	NA	NA
4-530	1	1.571428571	1	0	2	1	13	7	73.33333333	47.22222222	37	40	26	NA	30	NA	A	A	1	LA	S	0.5	0	NA
4-530	1	11.57142857	2	1	2	1	13	7	56.66666667	41.66666667	28	38	22	NA	13	NA	A	A	1	LA	S	0.5	NA	NA
4-532	1	1.142857143	1	0	2	1	16	7	83.33333333	44.44444444	31	32	24	6	28	NA	A	G	1	LA	S	0.5	0	NA
4-534	1	0.571428571	1	0	2	1	16	7	86.66666667	72.22222222	38	52	26	8	21	NA	A	A	1	LA	S	0.5	0	NA
4-534	1	8.285714286	2	1	2	1	16	7	86.66666667	47.22222222	17	36	24	8	26	NA	A	A	1	LA	S	0.5	NA	NA
4-535	1	0.571428571	1	0	2	1	15	9	73.33333333	44.44444444	26	34	20	10	20	NA	A	G	1	LA	S	0.5	0	NA
4-535	1	11.57142857	2	1	2	1	15	9	43.33333333	13.88888889	19	21	4	10	0	NA	A	G	1	LA	S	0.5	NA	NA
4-536	1	1.571428571	1	0	2	1	16	1	63.33333333	61.11111111	36	42	24	7	34	NA	A	A	1	LA	S	0.5	0	NA
4-537	1	0.571428571	1	0	2	1	16	7	76.66666667	72.22222222	45	45	26	6	30	NA	A	A	1	S	S	0	0	NA
4-538	1	0.285714286	1	0	2	1	17	12	80	38.88888889	21	33	11	8	25	NA			NA			NA	0	NA
4-538	1	8.285714286	2	1	2	1	17	12	50	41.66666667	23	38	18	8	0	NA			NA			NA	NA	NA
4-538	1	70.28571429	3	1	2	1	17	12	53.33333333	2.777777778	7	22	1	8	0	60			NA			NA	NA	NA
4-540	1	0.285714286	1	0	2	1	16	8	70	50	37	43	27	7	38	NA	G	G	0	LA	LA	1	1	NA
4-540	1	8.285714286	2	1	2	1	16	8	46.66666667	38.88888889	29	34	19	7	0	NA	G	G	0	LA	LA	1	NA	NA
4-552	1	1.571428571	1	0	2	1	15	6	70	66.66666667	35	40	23	6	32	NA	A	G	1	LA	LA	1	0	NA
4-557w1	1	4.714285714	1	0	2	1	13	2	56.66666667	38.88888889	33	30	19	6	36	NA	G	G	0	LA	S	0.5	0	NA
4-557w1	1	8.428571429	2	0	2	1	13	2	60	44.44444444	26	38	18	6	16	NA	G	G	0	LA	S	0.5	NA	NA
4-558w1	1	1.142857143	1	0	2	1	13	3	83.33333333	44.44444444	39	40	25	7	24	NA	A	G	1	LG	S	0	0	NA
4-558w1	1	8.285714286	2	1	2	1	13	3	36.66666667	50	18	36	20	7	0	NA	A	G	1	LG	S	0	NA	NA
4-558w1	1	68.57142857	3	1	2	1	13	3	33.33333333	75	37	46	21	7	11	31	A	G	1	LG	S	0	NA	NA
4-559	1	1.285714286	1	0	2	2	16	5	66.66666667	63.88888889	35	54	28	9	32	NA	A	A	1	LA	LA	1	0	NA
4-559	1	8.142857143	2	1	2	2	16	5	26.66666667	33.33333333	26	30	16	9	0	NA	A	A	1	LA	LA	1	NA	NA
4-559	1	70.28571429	3	1	2	2	16	5	70	36.11111111	21	32	18	9	31	40	A	A	1	LA	LA	1	NA	NA
4-560	1	1.285714286	1	0	2	2	17	9	83.33333333	33.33333333	34	42	28	8	40	NA	A	A	1	LA	S	0.5	0	NA
4-560	1	8.142857143	2	1	2	2	17	9	40	25	30	25	6	8	28	NA	A	A	1	LA	S	0.5	NA	NA
4-560	1	70.28571429	3	1	2	2	17	9	80	27.77777778	26	34	8	8	27	56	A	A	1	LA	S	0.5	NA	NA
4-563	1	0.714285714	1	0	2	2	17	3	63.33333333	47.22222222	30	34	18	7	26	NA	G	G	0	LA	S	0.5	1	NA
4-563	1	8.285714286	2	1	2	2	17	3	66.66666667	27.77777778	20	36	21	7	18	NA	G	G	0	LA	S	0.5	NA	NA
4-563	1	70.28571429	3	1	2	2	17	3	66.66666667	16.66666667	19	24	7	7	NA	48	G	G	0	LA	S	0.5	NA	NA
4-566	1	1.285714286	1	0	2	2	17	6	56.66666667	69.44444444	39	55	20	8	34	NA	A	G	1	LA	S	0.5	1	NA
4-566	1	8.142857143	2	1	2	2	17	6	26.66666667	36.11111111	27	34	19	8	32	NA	A	G	1	LA	S	0.5	NA	NA
4-567	1	1.142857143	1	0	2	1	14	6	80	50	36	31	25	8	20	NA	A	A	1	LG	S	0	0	NA
4-567	1	8.285714286	2	1	2	1	14	6	53.33333333	41.66666667	25	37	23	8	0	NA	A	A	1	LG	S	0	NA	NA
4-568	1	1.142857143	1	0	2	1	15	7	63.33333333	75	40	51	23	7	30	NA	A	G	1	LA	LA	1	0	NA
4-569	1	0.714285714	1	0	2	2	15	5	83.33333333	52.77777778	37	42	16	9	28	NA	A	G	1	S	S	0	1	NA
4-569	1	8.285714286	2	1	2	2	15	5	23.33333333	16.66666667	23	24	8	9	0	NA	A	G	1	S	S	0	NA	NA
4-569	1	70.28571429	3	1	2	2	15	5	30	16.66666667	22	28	11	9	NA	55	A	G	1	S	S	0	NA	NA
4-574	1	1.285714286	1	0	2	2	15	5	90	47.22222222	35	42	19	2	29	NA	A	G	1	S	S	0	1	NA
4-574	1	8.285714286	2	1	2	2	15	5	83.33333333	52.77777778	22	41	26	2	12	NA	A	G	1	S	S	0	NA	NA
4-581	1	1.571428571	1	0	2	1	15	8	76.66666667	80.55555556	34	50	27	7	34	NA	A	A	1	LA	LA	1	0	NA
4-585	1	1.285714286	1	0	2	2	16	4	63.33333333	75	34	46	25	10	19	NA	G	G	0	S	S	0	0	NA
4-586	1	1.142857143	1	0	2	1	15	6	90	72.22222222	36	54	27	10	18	NA	G	G	0	LA	S	0.5	0	NA
4-586	1	11.57142857	2	0	2	1	15	6	53.33333333	38.88888889	28	48	31	10	0	NA	G	G	0	LA	S	0.5	NA	NA
4-586	1	70.28571429	3	0	2	1	15	6	56.66666667	69.44444444	46	41	21	10	NA	27	G	G	0	LA	S	0.5	NA	NA
4-589	1	1.714285714	1	0	2	2	17	5	93.33333333	50	30	53	21	7	40	NA	A	G	1	LA	LA	1	0	NA
4-590	1	1.714285714	1	0	2	2	14	5	60	38.88888889	26	34	18	6	22	NA	A	A	1	S	S	0	0	NA
4-590	1	11.57142857	2	0	2	2	14	5	66.66666667	61.11111111	27	41	21	6	0	NA	A	A	1	S	S	0	NA	NA
4-599w1	1	4.714285714	1	0	2	2	15	4	70	58.33333333	32	33	31	5	36	NA	A	A	1	S	S	0	1	NA
4-599w1	1	8.428571429	2	0	2	2	15	4	63.33333333	52.77777778	29	41	31	5	0	NA	A	A	1	S	S	0	NA	NA
4-600w1	1	4.714285714	1	0	2	2	16	4	73.33333333	58.33333333	41	58	25	8	34	NA	A	G	1	LA	LA	1	1	NA
4-600w1	1	8.428571429	2	0	2	2	16	4	93.33333333	50	39	40	26	8	20	NA	A	G	1	LA	LA	1	NA	NA
4-618	1	4.714285714	1	0	2	2	15	0	60	66.66666667	30	41	16	4	0	NA	A	G	1	LA	LA	1	0	NA
4-618	1	8.428571429	2	0	2	2	15	0	36.66666667	41.66666667	32	41	25	4	0	NA	A	G	1	LA	LA	1	NA	NA
4-624w1	1	4.714285714	1	0	2	2	15	5	76.66666667	61.11111111	28	40	20	10	35	NA	A	A	1	LA	S	0.5	1	NA
4-624w1	1	8.428571429	2	0	2	2	15	5	93.33333333	50	35	47	22	10	28	NA	A	A	1	LA	S	0.5	NA	NA
4-625w1	1	4.714285714	1	0	2	2	15	4	70	69.44444444	27	35	25	5	35	NA	A	G	1	S	S	0	1	NA
4-625w1	1	8.428571429	2	0	2	2	15	4	53.33333333	61.11111111	29	43	23	5	9	NA	A	G	1	S	S	0	NA	NA
