# Supplementary material for: Novel GxE effects and resilience: A case:control longitudinal study of psychosocial stress with war-affected youth
Source: PLoS One. 2022 Apr 4;17(4):e0266509. doi: 10.1371/journal.pone.0266509 (PMC8979449; doi:10.1371/journal.pone.0266509)
Supplement: S4 Table — (XLSX) [file pone.0266509.s004.xlsx]

## Sheet: Updated Codebook
S4 Table. Codebook describing columns in S3 Table.
Variable name	Variable	Code / Valid Range	Description	Analytical method		References
ID_t1	Participant ID	Unique to each participant	Identifier for participant in the study	Determined at enrollment
WAVE	Wave	1 = Wave1 2 = Wave2	Iteration of data collection	Wave 1 consisted of high-need participants and age-matched control individuals; Wave 2 followed Randomized Control Trial design	COHORTS SELECTED
COLWEEKC	Weeks Since initial Collection	0 - 74.3	Number of weeks since baseline measurement was obtained for that individual	Determined at each data collection based on date	MEASUREMENT DATE
TIMEPOINT	Timepoint	1 = Pre-intervention 2 = Post-intervention 3 = Follow-up	The general timepoint in the study at which data was collected	Determined at each data collection
RCT_ARM	Intervention arm in the randomized controlled trial	0 = Control 1 = Treatment	Denotes whether participant had participated in the intervention during the data collection period; Intervention (Advancing Adolescents/Nubader)	Group deteremined at enrollment	DESCRIPTIVE VARIABLES
SITE_t1	Place of residence	0,1,2,3	Urban Centers; Irbid, Jarash, Mafraq, Zarqa (Order does not match order of numbers)	Locations numercially; categorical variable
GENDER_t1	Gender	1 = Male 2 = Female	Self-reported gender	Self-reported at enrollment	PREDICTORS/ MODERATORS
AGE_WAVE	Age	10 - 19	Self-reported age at time of data collection	Self-reported at enrollment
TECTOT	Lifetime exposure to tramatic events	0 - 18	Adapted to assess traumatic events relevant to war and displacement	Sum the total scores		Panter‐Brick, C., Grimon, M. P., Kalin, M., & Eggerman, M. (2015). Trauma memories, mental health, and resilience: A prospective study of Afghan youth. Journal of Child Psychology and Psychiatry, 56(7), 814-825.
					PSYCHOSOCIAL STRESS AND MENTAL HEALTH (SELF-REPORTS)
HINSECURITY	Human Insecurity (HI)	7 - 100	Locally developed measure of perceived insecurity	Sum the total scores and then multiply so that possible scores range from 0-100	PRIMARY OUTCOMES (Psychosocial stress)	Ziadni, M., Hammoudeh, W., Rmeileh, N. M. A., Hogan, D., Shannon, H., & Giacaman, R. (2011). Sources of human insecurity in post-war situations: The case of Gaza. Journal of human security, 7(3).
HDISTRESS	Human Distress (HD)	0 - 100	Locally developed measure of indicators of distress	Sum the total scores and then multiply so that possible scores range from 0-100		Hamayel, L., Ghandour, R., Abu Rmeileh, N., & Giacaman, R. (2014). Assessment of the psychosocial health status of adolescents 12–18 years old in the occupied Palestinian Territory: A cross sectional baseline survey. Birzeit, West Bank, Palestine: Institute of Community and Public Health, Birzeit University.
PSSTOT	Perceived Stress (PSS)	4 - 48	Internationally developed measure of perceived stress, validated in Arabic	Sum the total scores		Almadi, T., Cathers, I., Mansour, A. M. H., & Chow, C. M. (2012). An Arabic version of the Perceived Stress Scale: Translation and validation study. International Journal of Nursing Studies, 49, 84-89.
AYMHTOT	Heterozygote is grouped with minor allele	21 - 63	Locally developed measure of mental health (depression / anxiety)	Sum the total scores	SECONDARY OUTCOMES (Mental health, prosociality)	Makhoul, J., Nakkash, R. T., El Hajj, T., Abdulrahim, S., Kanj, M., Mahfoud, Z., & Afifi, R. A. (2011). Development and validation of the Arab youth mental health scale. Community mental health journal, 47(3), 331-340.
SDQtot	Strength and Difficulties Questionnaire (SDQ) total scores	1 - 32	Internationally developed measure of interalizing/externalizing, validated in Arabic	Sum the total scores		Alyahri, A., & Goodman, R. (2006). Validation of the Arabic strengths and difficulties questionnaire and the development and well-being assessment. Eastern Mediterranean Health Journal, 12, S138-S146.
prosoc	SDQ Prosocial score	1 - 10	Internationally developed measure of prosociality, validated in Arabic	Sum the total scores		Alyahri, A., & Goodman, R. (2006). Validation of the Arabic strengths and difficulties questionnaire and the development and well-being assessment. Eastern Mediterranean Health Journal, 12, S138-S146.
CRIESTOT	PTSD symptoms (CRIES)	0 - 40	Measure of PTSD symptoms	Sum the total scores for those who received a 1 or more on TECTOTcat. Give everyone who received a 0 on TECTOTcat (indicating no trauma exposure) a 0 on this measure.	OTHER OUTCOMES	Veronese, G., & Pepe, A. (2013). Psychometric properties of IES-R, short Arabic version in contexts of military violence. Research on Social Work Practice, 23(6), 710-718.
NewCYRM12	Resilience (CYRM)	25 - 60	Measure of resilience (individual, relational, and contextual protective factors)	Sum the total scores		Panter‐Brick, C., Hadfield, K., Dajani, R., Eggerman, M., Ager, A., & Ungar, M. (2017). Resilience in context: A brief and culturally grounded measure for Syrian refugee and Jordanian host‐community adolescents. Child development.
					GENETIC DATA
COMT Allele 1	Allele 1 of rs4680 (Val158Met) for the catechol-O-methyltransferase gene (COMT)	A or G	Biology: single nucleotide polymorphism resulting in valine to methionine transmition Significance: Linked to resilience and other psychological outcomes	assayed using a predesigned TaqMan Genotyping Assay (Assay ID: C__25746809_50; Applied Biosystems, USA)
COMT Allele 2	Allele 1 of rs4680 (Val158Met) for the catechol-O-methyltransferase gene (COMT)	A or G	Biology: single nucleotide polymorphism resulting in valine to methionine transmition Significance: Linked to resilience and other psychological outcomes	assayed using a predesigned TaqMan Genotyping Assay (Assay ID: C__25746809_50; Applied Biosystems, USA)
COMT Coded		0 = GG 1 = AG or AA		Heterozygote is grouped with minor allele		Lovallo WR, et al. (2017) Joint Impact of Early Life Adversity and COMT Val158Met (rs4680) Genotypes on the Adult Cortisol Response to Psychological Stress. Psychosom Med 79(6):631-637.
HTTLPR Allele 1	Allele 1 of rs4680 (Val158Met) for the repeat polymorphism of the HTTLPR region of the serotonin transporter gene	LG, LA, S, XL, and XS	Biology: repeat polymorphism is the promotor region of the serotonin transporter gene. XS<14 repeats, S=14 repeats, L=16 repeats, XL>16 repeats. L alleles were also differentiated based on the SNP rs25531 (LA versus LG), which is known to affect function Significance: Linked to mutiple stress phenotypes and other psychological outcomes	assayed based on a modified protocol using the GoTaq® PCR Core System I (Promega, USA). See reference for details.
HTTLPR Allele 2	Allele 1 of rs4680 (Val158Met) for the repeat polymorphism of the HTTLPR region of the serotonin transporter gene	LG, LA, S, XL, and XS	Biology: repeat polymorphism is the promotor region of the serotonin transporter gene. XS<14 repeats, S=14 repeats, L=16 repeats, XL>16 repeats. L alleles were also differentiated based on the SNP rs25531 (LA versus LG), which is known to affect function Significance: Linked to mutiple stress phenotypes and other psychological outcomes	assayed based on a modified protocol using the GoTaq® PCR Core System I (Promega, USA). See reference for details.
HTTLPR Dosage		Each S, LG, XS allele = 0 Each LA allele = 0.5 XL alleles were excluded		Coded in a dosage fashion with groupings based on expression levels		Iurescia S, Seripa D, & Rinaldi M (2016) Role of the 5-HTTLPR and SNP Promoter Polymorphisms on Serotonin Transporter Gene Expression: a Closer Look at Genetic Architecture and In Vitro Functional Studies of Common and Uncommon Allelic Variants. Mol Neurobiol 53(8):5510-5526.
					FOLLOW-UP ANALYSES
Time in Jordan	Time in Jordan	# years (NA=not collected at Timepoint 2)	Time spent in Jordan since fleeing Syria. Only collected for Syrian refugees	Self-reported at enrollment
Siblings	Siblings in the study	1=Yes/0=No siblings in the study/NA=Not collected at Timepoint 2	A measure of kinship based on whether or not a study participant had siblings in the study	Self-reported at enrollment
